# Supplementary material for: Chronic endoplasmic reticulum stress in myotonic dystrophy type 2 promotes autoimmunity via mitochondrial DNA release
Source: Nat Commun. 2024 Feb 20;15:1534. doi: 10.1038/s41467-024-45535-1 (PMC10879130; doi:10.1038/s41467-024-45535-1)
Supplement: Supplementary file 4 — Supplementary Data 1 [file 41467_2024_45535_MOESM4_ESM.xlsx]

## Sheet: up regulated
gene	log2FoldChange	pvalue	padj	HC_1	HC_2	HC_3	HC_4	HC_5	DM2_1	DM2_2	DM2_3	DM2_4	DM2_5	DM2_6	DM2_7		HC denotes “healthy control”, and DM2 stands for “Myotonic Dystrophy type 2 patient”.
RECK	1.0302	1.62193e-28	6.20632e-25	13905	16958	13438	14123	15589	30830	25420	28863	31395	28886	34493	31735
RPS4Y1	27.3072	5.16749e-19	1.58187e-15	0	0	0	0	0	0	4	6709	1	1	0	8050
DDX3Y	25.772	4.18214e-17	9.14455e-14	0	0	0	0	0	0	1	2431	0	0	0	2550
USP9Y	25.2601	1.71374e-16	2.99687e-13	0	0	0	0	0	0	0	1457	0	0	0	1950
NLGN4Y	25.2499	1.76217e-16	2.99687e-13	0	0	0	0	0	0	0	994	0	0	0	2409
KDM5D	23.6879	1.09559e-14	1.52446e-11	0	0	0	0	0	0	0	1259	0	0	0	1634
EIF1AY	23.4838	1.85208e-14	2.36233e-11	0	0	0	0	0	0	0	485	0	0	0	510
SNX6	0.372671	1.02834e-11	8.74432e-09	4912	4668	4634	4928	5216	6175	6029	6071	6852	6415	6551	6059
CLK1	1.32461	1.72964e-11	1.39336e-08	1025	695	823	694	859	1413	1630	1684	1970	2946	2086	2639
TM7SF2	1.92965	1.37174e-10	8.74827e-08	131	54	92	62	105	437	280	219	222	251	439	536
MSMO1	0.921835	1.48553e-09	8.42132e-07	3586	2874	3258	2899	4281	6911	5278	4827	6600	6257	8233	6716
WFDC2	6.21809	4.18068e-09	2.20653e-06	0	0	0	0	0	21	9	15	4	7	21	17
ZEB1	0.658907	2.69316e-08	1.28817e-05	7385	5337	4739	5375	5727	8857	7554	8636	9689	9581	8841	9981
FABP3	2.12645	4.02484e-08	1.86679e-05	753	407	1340	1150	654	6355	1215	2909	2494	2938	4436	5976
RDH5	2.19589	1.45957e-07	6.38291e-05	51	36	14	34	37	295	54	119	249	121	93	189
ACSL3	0.675843	1.42655e-07	6.38291e-05	3776	3750	3090	3225	3826	5625	6853	5619	4168	5370	6634	5251
IRAK1BP1	0.775568	1.65207e-07	6.8342e-05	211	208	258	200	169	376	391	261	439	352	325	363
ARHGAP12	0.666715	1.93486e-07	7.40375e-05	2973	2450	2625	2288	2703	5172	3174	3494	4574	4228	4080	4258
XPC	0.355328	1.91776e-07	7.40375e-05	3159	2750	3099	3424	3134	4175	3720	4152	3792	4259	3831	3951
RETSAT	0.474386	3.13092e-07	0.000116883	2243	1971	1930	2101	1677	3151	2658	2733	2453	2826	2918	2563
LSAMP	1.38399	4.36786e-07	0.000159177	1216	1835	1257	866	1281	4761	1529	2079	3869	3682	4051	3620
TSPAN6	0.345846	4.69313e-07	0.000167054	1152	1120	1193	1017	1274	1513	1484	1396	1413	1478	1397	1562
ZRANB2	0.420728	1.0235e-06	0.000295578	1867	1867	1692	1553	1543	2051	2299	2035	2264	2430	2412	2478
CD46	0.767651	1.26814e-06	0.000359447	5431	4618	5280	4406	4270	10396	7505	5804	7226	7374	10732	8181
ARL6IP5	0.532177	1.46202e-06	0.000398234	9349	6728	7515	8591	7926	13613	10712	10196	11467	10225	12673	12319
MTERF2	0.465818	1.48303e-06	0.000398234	216	201	227	204	220	270	317	260	322	313	271	314
ADH1B	2.76285	1.5342e-06	0.000404871	3254	4322	996	2393	4411	30769	4749	1787	34183	31630	28662	14356
FADS1	0.9219	1.79662e-06	0.000450803	4984	3747	4222	5983	7096	10801	9326	9384	6494	10148	13103	9796
TMED5	0.340938	1.77411e-06	0.000450803	2496	2773	3023	2795	2720	3514	3556	3387	3561	3211	3949	3304
YIPF4	0.245634	1.74494e-06	0.000450803	1859	2126	2103	2146	2111	2502	2448	2320	2499	2434	2484	2480
TXLNB	3.6593	1.86812e-06	0.000461184	11	6	11	2	11	122	4	108	7	203	213	105
CLK4	0.814214	2.14169e-06	0.000520328	407	389	355	333	356	511	527	513	568	794	711	910
LNX1	0.890972	2.49989e-06	0.000581352	492	324	474	283	404	803	890	469	644	720	788	824
SH3BGRL	0.274858	2.50681e-06	0.000581352	5688	5887	6029	5628	5925	7486	7715	7035	6620	6444	7191	6895
ZFC3H1	0.539402	2.73567e-06	0.000606842	1362	1247	1304	980	1221	1557	1626	1557	1920	2145	1785	1852
TRIM33	0.270572	3.89465e-06	0.000827937	1272	1393	1262	1173	1256	1466	1570	1482	1490	1630	1574	1523
FOCAD	0.488023	3.97228e-06	0.000832873	1307	1618	1367	1209	1484	2173	1873	1603	1955	1849	2201	2059
FADS2	0.887341	4.57841e-06	0.000922067	10895	7752	9687	10822	13467	22033	21318	17588	10816	21025	23655	19848
HLX	0.913465	4.82372e-06	0.000958855	314	287	286	540	346	606	555	488	790	702	666	871
SEC14L5	3.14458	5.21696e-06	0.00100096	34	10	10	10	23	423	19	14	278	96	124	149
PABPN1	0.689025	5.13244e-06	0.00100096	707	580	630	634	759	908	871	892	1011	1238	1081	1472
SCD	1.02094	5.34296e-06	0.00100226	17830	13270	8830	17151	21570	29864	29942	28578	20868	35980	43386	34828
NISCH	0.277524	5.50051e-06	0.00101435	3809	4390	3802	3671	3859	4704	4592	4533	4717	5187	4751	4658
SLFN11	0.704138	6.47267e-06	0.00113874	1337	1204	1236	1161	1510	2633	1634	1808	2697	2351	1726	1858
RBM25	0.323306	6.32987e-06	0.00113874	2917	2695	2449	2788	2926	3274	3371	3219	3669	3408	3852	3341
ZNF627	0.418724	6.74995e-06	0.00115494	278	254	300	266	331	352	392	402	383	382	415	352
APH1B	0.405611	6.79108e-06	0.00115494	1137	966	1146	932	990	1551	1205	1361	1486	1324	1297	1367
RBM6	0.501709	6.91802e-06	0.0011636	1903	2010	2056	2010	1766	2224	2775	2214	3071	3056	2943	3034
ITGA7	2.2231	7.36594e-06	0.00119939	406	643	194	328	234	4945	595	554	1746	984	1753	1234
VSTM4	0.957552	8.15008e-06	0.00129943	2159	3301	4138	4426	2926	7018	4353	6986	9026	7190	6649	4866
SMARCA1	0.364328	8.33667e-06	0.00131548	3569	3676	3553	3059	3958	4181	4393	4838	4441	5073	4324	4857
PPL	2.35771	8.43894e-06	0.00131802	4483	1326	1192	1197	1880	22076	1587	3214	12945	7754	10794	13966
RRAD	2.17078	9.17456e-06	0.00138739	22	3	17	20	11	139	81	73	20	41	50	72
LPIN1	0.779465	1.0438e-05	0.00150441	3635	3340	2304	3522	3131	6629	4070	4583	4280	6075	7204	5449
KAT2B	0.646832	1.11997e-05	0.00157765	1208	841	961	687	845	1526	1305	1170	1389	1306	1643	1622
SNX14	0.207937	1.1235e-05	0.00157765	2552	2760	2555	2659	2581	3287	2909	2975	2942	3042	3028	3010
INSIG1	0.860566	1.27944e-05	0.00173302	7658	5120	4679	4030	8105	9998	11351	8804	8294	11557	12670	12555
PDS5B	0.351112	1.27221e-05	0.00173302	1193	1127	1024	1169	1233	1492	1266	1524	1604	1551	1360	1466
GDF11	0.457393	1.31325e-05	0.00176321	1133	1027	966	1135	1111	1732	1364	1592	1177	1430	1423	1612
MORC4	0.368108	1.33579e-05	0.00177788	1373	1225	1133	1125	1305	1680	1708	1754	1445	1528	1576	1446
FASN	0.818473	1.36903e-05	0.00180641	10954	9710	6649	9739	12852	17350	14901	15302	12990	21260	23843	17570
NRK	6.32788	1.58086e-05	0.00203333	0	0	0	0	9	9	357	16	25	42	325	346
WSB1	0.400965	1.74165e-05	0.00220312	2974	2511	2613	2693	2794	3162	3480	3024	3640	3764	4079	3965
HMGCS1	1.09275	1.82875e-05	0.00221501	2741	1683	1370	1227	2619	3528	3291	2684	3849	4430	6192	4815
NRBP2	0.494145	1.82472e-05	0.00221501	2516	2064	2388	2168	2225	2699	3055	2836	3042	3049	3713	4011
REEP3	0.431452	1.83182e-05	0.00221501	4126	4302	4113	4398	3783	5542	7034	5324	5044	5313	6019	4850
CAND2	1.46939	2.13199e-05	0.00249915	61	64	22	44	42	201	61	185	99	140	76	147
TMEM260	0.292319	2.19769e-05	0.00254833	963	1024	973	941	1019	1254	1122	1078	1266	1176	1214	1326
MAN2A2	0.306476	2.23565e-05	0.00257285	2182	2047	1735	1835	2026	2388	2608	2424	2481	2240	2498	2374
L3MBTL1	1.32016	2.34968e-05	0.00266402	55	50	17	36	66	112	80	72	99	127	167	133
DHX29	0.317633	2.33766e-05	0.00266402	2088	2281	1926	2402	2144	2821	2538	2412	2700	2848	2832	2761
SGSM2	0.344671	2.64297e-05	0.0029528	2228	1911	2434	2144	2102	2735	2636	2509	2720	3073	2572	2988
PCNP	0.297365	2.63607e-05	0.0029528	5211	5680	6450	5432	6167	7591	7398	6625	6704	7196	7004	7271
COL11A2	1.2651	2.71185e-05	0.0030078	28	34	36	29	57	59	70	67	65	96	123	145
LDLR	0.637304	2.88308e-05	0.00315203	9410	7117	5537	6308	8826	11464	10701	10964	9726	11421	14740	11990
FDPS	0.799444	3.16563e-05	0.00341219	1834	1168	1554	1447	2013	2704	2844	1929	2258	2548	3929	3324
ZNF675	0.664179	3.35496e-05	0.00356604	114	117	92	88	98	204	116	158	168	162	179	144
SLC25A46	0.258864	3.55061e-05	0.00374797	2896	3073	3228	3059	3086	3471	3514	3822	3414	4115	3774	3592
EIF4A2	0.331669	3.80547e-05	0.00393558	8545	9531	10728	8259	8265	11686	12086	11586	10613	11659	10915	11317
MVD	0.833131	4.53013e-05	0.00459194	1704	1158	1222	1108	1750	1939	2289	2139	1761	2597	3667	2924
TNFSF10	2.54234	4.66974e-05	0.00470231	26	95	31	14	43	564	119	33	509	75	166	254
RFPL4B	3.05711	5.07454e-05	0.00501103	5	6	16	4	13	338	26	24	38	19	21	73
TMEM106B	0.363612	5.26027e-05	0.00516113	2374	2788	2737	2690	2526	3898	3172	3081	3638	3570	3368	2893
HMGCR	0.773172	5.82878e-05	0.00554132	2262	1798	1606	1688	3006	3122	2569	3134	3298	4487	4180	4002
ZXDB	0.384323	5.96652e-05	0.00556851	371	399	402	346	407	443	489	512	558	547	433	536
QPRT	1.30726	6.10753e-05	0.00566556	2767	2629	1503	1530	1993	6665	7098	3118	2536	3176	9165	4360
ATRX	0.29576	6.67624e-05	0.00601097	3470	3934	3214	3137	3723	4543	4056	4190	4448	4474	4003	4321
ARID4B	0.266549	6.65762e-05	0.00601097	1165	1391	1178	1171	1332	1512	1470	1442	1493	1585	1556	1446
PPM1D	0.36458	6.72164e-05	0.00601645	738	759	691	721	736	1157	849	873	883	886	997	926
SACM1L	0.215722	7.06824e-05	0.00625356	1910	1843	2001	1861	1998	2334	2108	2074	2210	2311	2350	2241
IDI1	0.851566	7.39012e-05	0.00639057	2438	1572	1796	1604	2932	3684	3015	2983	2864	3626	5449	4508
JMJD1C	0.399634	7.54825e-05	0.00649064	1930	1707	1574	1474	1392	2334	2052	2159	2171	2343	2014	1847
PCSK9	1.84754	7.74523e-05	0.00659435	466	475	580	930	1427	5265	786	913	2592	1723	3735	4536
C12orf29	0.426518	7.79811e-05	0.00659435	532	575	528	601	646	720	829	745	722	751	976	684
MKLN1	0.350971	7.95364e-05	0.00668892	2972	2972	2990	2814	3049	4248	3330	3108	3876	4167	3908	3781
NR3C2	1.13987	8.55327e-05	0.00700087	82	60	74	46	73	219	96	255	127	132	112	100
PCYOX1	0.587322	8.46584e-05	0.00700087	10934	10527	8172	8323	9871	19382	10717	12354	14681	14328	15842	13297
CCNG1	0.631326	8.90625e-05	0.00721265	11477	8139	8528	5753	9204	14563	11847	13168	10409	14135	14458	14892
MAGT1	0.422396	8.90578e-05	0.00721265	2995	3358	3308	3429	3485	5580	3900	3959	4650	4017	4926	4067
SPTSSA	0.436754	0.000103149	0.00802755	1017	815	931	836	1008	1412	1459	1150	1124	1042	1342	1203
MX1	1.63441	0.000107063	0.00819357	220	523	220	255	126	1495	1425	495	332	1014	640	449
CLCA2	2.12942	0.000121343	0.00910427	129	140	77	114	47	1552	226	120	193	363	466	205
ZNF823	0.482063	0.000122592	0.00915315	103	100	116	96	112	127	134	133	163	147	157	169
DDX50	0.182768	0.000125635	0.00933481	1595	1534	1538	1582	1557	1710	1774	1823	1757	1914	1698	1728
GRIN3B	1.39268	0.000129721	0.00954574	41	28	74	69	37	119	71	155	84	77	193	224
PDPR	0.517019	0.000132895	0.00968615	2185	1753	1990	2564	1562	2473	3104	3299	2763	3202	2561	2742
PJA2	0.31291	0.000132883	0.00968615	6017	5475	5562	5607	5926	8573	6541	7117	6896	7300	6974	6317
RIDA	0.726723	0.000134257	0.00973906	595	664	751	983	585	1391	1185	915	1118	907	1683	1092
SPTLC3	0.882742	0.000139754	0.0100073	130	114	159	105	78	313	159	155	257	255	201	178
HSD17B7	0.954246	0.000144882	0.0102521	265	140	149	151	240	415	299	224	312	322	441	553
GRIN3A	2.52288	0.000149472	0.0103521	19	17	16	34	20	358	96	16	27	26	241	108
ETV7	1.15235	0.000151514	0.0103805	34	36	41	50	17	132	84	61	50	68	98	68
SLC9A9	0.905004	0.000153469	0.0103938	1999	1455	1227	1853	2357	4661	1776	2683	4466	3134	3228	3361
C1orf21	0.546747	0.000154575	0.0104226	3370	2045	2401	2843	3126	4559	3075	3850	4242	4052	4535	3880
NUDT16	0.327954	0.000164392	0.0109399	1680	1603	1742	1556	1829	2101	1772	2040	1973	2321	2344	2227
BBS9	0.382081	0.000167506	0.0110989	871	820	839	705	850	1074	1163	1057	828	1038	1139	1157
LYRM7	0.395598	0.000170508	0.0112491	626	652	561	605	597	927	654	820	858	888	753	697
PTCH2	1.61525	0.000181139	0.0118484	50	47	36	29	64	354	39	101	139	110	109	125
RAP2B	0.473572	0.000208178	0.0131668	2479	1743	1802	1915	2344	2844	2273	3132	3144	3235	2604	2762
PIK3C2B	1.10725	0.000210964	0.0132882	56	54	53	68	69	170	63	126	226	142	80	105
SMARCA5	0.187034	0.000215999	0.0134393	3815	3922	3871	4122	4005	4689	4159	4366	4614	4680	4668	4277
VAMP1	0.882709	0.000236219	0.0144047	508	241	291	195	252	516	527	362	655	531	536	716
PENK	1.8471	0.000241927	0.0145213	127	124	46	111	132	358	86	157	584	157	928	460
EGLN1	0.335815	0.0002512	0.0149026	2014	2032	2297	1971	2328	2543	3136	2600	2257	2761	2819	2690
SRGAP2	0.302218	0.000253854	0.0149224	2586	2154	2476	2174	2148	3031	2727	2464	3051	2871	2762	3013
SEPTIN8	0.23342	0.000254502	0.0149224	2829	2411	2923	2751	2953	3164	3325	3141	3173	3363	3194	3467
SAT1	0.702435	0.000260608	0.0150523	817	944	782	979	753	2113	1188	965	1155	1178	1716	1424
DCAF5	0.184213	0.000267876	0.0154139	2575	2603	2673	2616	2548	3073	2866	3074	2704	3107	2857	3023
EDA2R	0.705137	0.000271346	0.0155551	1278	1469	1511	1147	901	3038	1599	1662	1734	2188	2392	1778
RBM43	0.446583	0.000273894	0.0155967	1165	1053	830	799	821	1435	1182	1092	1297	1391	1298	1213
WDR60	0.370564	0.000274109	0.0155967	622	649	522	598	654	855	810	699	696	833	710	909
PTCHD4	1.92748	0.000276732	0.0156307	18	132	156	67	27	424	229	97	244	197	294	657
LAMC2	1.05402	0.000280399	0.0156307	97	160	103	187	73	306	154	208	295	365	314	166
ZNFX1	0.297202	0.000282876	0.0156307	5128	5513	4771	4739	4384	6859	5923	5632	6086	6277	6043	5386
USP48	0.224365	0.000285305	0.0157082	2300	2117	2429	2205	2301	2607	2364	2834	2730	2678	2599	2757
ST8SIA1	2.28747	0.000288339	0.0157422	163	57	92	64	171	1096	56	151	283	418	241	1509
TMX1	0.224313	0.000288622	0.0157422	2097	2009	2083	2125	2252	2588	2232	2651	2299	2451	2550	2512
SGCZ	3.34356	0.000303821	0.0163835	5	2	2	12	1	137	0	40	98	16	39	9
ZNF589	0.978949	0.000307628	0.0164635	380	438	435	360	384	1242	345	548	1115	727	640	899
ERICH5	2.04532	0.000308836	0.0164705	3	6	6	22	16	23	56	18	24	33	116	48
TP53INP1	0.633291	0.000310433	0.0164982	1170	1436	1413	1397	1089	3038	1688	1429	1841	2073	2175	1885
AGTR1	1.11116	0.000320955	0.0168816	388	537	256	426	288	1292	477	441	1014	614	1230	664
TMEM178A	1.73016	0.00032962	0.0171657	5	4	9	4	6	13	16	10	11	36	32	20
C11orf95	0.482808	0.000329721	0.0171657	1708	1440	1490	1438	1351	2586	1648	1759	2558	1983	1875	2122
MIER3	0.317549	0.000332467	0.0171685	497	640	618	564	605	759	717	786	748	765	689	635
SERINC4	1.21185	0.000339442	0.0173763	22	10	13	19	30	40	24	28	59	53	51	57
ZNF43	0.452437	0.000351474	0.0178135	215	259	280	309	230	368	313	305	416	376	376	321
ZNF266	0.478919	0.000356887	0.0179688	519	575	521	473	468	590	861	549	696	754	860	679
TMEM183B	2.26965	0.000360431	0.0180286	21	23	32	26	42	249	40	285	28	312	35	37
SMARCA2	0.412175	0.000364087	0.0180933	6080	4528	5106	4770	5468	6454	7674	8196	5454	6708	7094	6773
DMD	1.58163	0.000372697	0.0182837	40	113	58	63	53	80	501	106	126	114	247	203
SMAD5	0.319538	0.000372202	0.0182837	2449	2756	2614	2391	2695	3428	2965	3034	3511	3770	2877	2959
GRK5	0.680143	0.000385186	0.0186572	1885	1317	1359	1404	2070	3175	2398	1690	2568	2062	3320	2814
FIBIN	1.0744	0.000391422	0.0187809	903	1762	857	772	683	3037	3587	1570	1507	1667	1876	1432
ZNF440	0.390729	0.000408162	0.0195229	275	205	219	286	254	338	295	323	354	353	317	298
ZNF721	0.395158	0.000416571	0.019863	287	306	273	267	303	397	397	376	371	456	352	297
ZDHHC2	0.811689	0.000425653	0.0201704	1264	1211	2022	1008	1019	3187	1968	1814	2696	1467	2761	2142
MBP	1.32074	0.000431057	0.0202506	1794	1075	1029	982	294	4232	2300	1110	3348	1992	2640	2476
ZNF92	0.396077	0.000431314	0.0202506	147	173	182	195	161	235	229	212	267	218	212	206
C1orf54	1.24158	0.00043918	0.0204942	14	52	18	35	43	104	53	102	102	74	61	46
ZNF121	0.373309	0.000447815	0.0208336	335	325	314	385	357	435	381	430	515	391	502	458
PHKG1	0.864544	0.00046125	0.0212009	142	67	68	89	64	158	92	157	165	179	147	201
CAPN3	0.749239	0.000459302	0.0212009	211	142	194	135	186	249	206	192	380	335	372	313
TAB3	0.36031	0.000457332	0.0212009	832	962	880	847	811	1315	998	948	1135	1193	1207	988
ZNF814	0.348078	0.000463214	0.0212274	298	306	296	271	294	321	417	372	357	327	397	421
TNKS1BP1	0.222051	0.000465647	0.0212752	13069	11712	11305	12449	11533	13813	12596	14171	14625	14553	14953	13378
STEAP2	0.692432	0.000476209	0.0215329	1142	1645	1664	1668	1519	1725	2057	2380	2981	2081	3842	2216
MAN1A2	0.309951	0.000476915	0.0215329	2633	2678	3111	2482	3050	3088	3480	3257	3525	4008	3546	3313
GGNBP2	0.216656	0.000475499	0.0215329	2037	2302	2260	2192	2057	2367	2447	2608	2531	2738	2603	2351
PLD1	0.561155	0.000483667	0.0217735	800	486	762	693	618	1230	812	822	912	1157	887	1119
PLCL2	0.85279	0.000507618	0.0220895	257	250	393	431	282	654	263	575	780	661	592	554
CD82	0.799411	0.000502412	0.0220895	513	279	455	450	280	1105	708	523	577	534	727	645
MAN1A1	0.757623	0.000509446	0.0220895	7591	9268	4652	6250	5112	12226	6657	9503	12289	12803	14416	9918
PIK3IP1	0.658148	0.000502218	0.0220895	967	1327	930	948	714	2099	1570	1279	1178	1697	1774	1198
SLC8B1	0.537361	0.000506308	0.0220895	1351	1475	1285	1436	1064	2523	1611	1475	2102	1552	2098	2072
BBC3	0.512352	0.000524762	0.0226893	642	542	530	696	520	1092	650	786	676	853	867	927
NLGN2	0.358045	0.000542395	0.0232546	3449	3989	3476	3751	4095	5142	3879	4428	5040	4862	5754	4559
IMMP2L	0.416796	0.000543986	0.0232577	130	112	104	111	138	180	171	161	154	154	156	139
SC5D	0.515736	0.000547184	0.0233063	2475	2173	2502	2192	3517	3607	3225	3230	3212	3825	4679	3966
VPS4B	0.216306	0.000549691	0.0233063	2559	2269	2335	2399	2426	2814	2794	2591	2786	3043	2928	2544
ANXA3	1.84859	0.000554469	0.0234439	251	46	147	59	103	983	387	130	245	126	484	708
ZNF337	0.462897	0.000561083	0.0236582	430	399	382	438	350	594	422	428	595	583	601	638
AIF1L	2.86024	0.000607485	0.0247949	21	0	4	2	13	98	2	36	51	113	30	86
SLC25A36	0.347843	0.000609101	0.0247949	1740	2021	2052	1809	1744	2875	2198	2053	2385	2658	2318	2200
DBNDD1	1.54442	0.000624187	0.0249263	66	40	33	26	21	118	96	188	31	50	88	200
PNISR	0.591987	0.000619222	0.0249263	2091	1952	1749	1808	1950	2218	2186	2127	2926	3751	3197	3751
C21orf91	1.04899	0.0006445	0.0254726	490	387	462	474	501	1946	568	557	773	803	1387	674
ZNF221	1.30741	0.000653623	0.0256522	24	24	10	12	7	43	41	32	34	64	18	40
ASPH	0.385942	0.000676807	0.0263593	20038	16157	18308	14838	18795	19981	19930	22944	21026	26779	24540	26040
IQCC	0.568072	0.000683394	0.0265483	82	69	67	66	58	109	79	88	131	91	107	106
AKR1C2	1.45886	0.000693811	0.0266821	2311	3057	2329	1787	2697	7792	1169	2967	6591	5532	14077	8754
CFB	0.962067	0.000692932	0.0266821	1103	988	929	829	681	3472	1015	1067	2096	1592	1466	1651
TMEFF1	0.797611	0.000699482	0.0268328	22	23	24	23	20	25	36	39	40	52	41	44
ZNF667	0.459513	0.000703809	0.0269312	234	236	225	272	242	353	258	287	358	430	304	338
VAMP4	0.60623	0.000714849	0.02728	1809	1174	1707	1383	1468	2651	1625	2223	1754	2744	2078	2998
LARP1B	0.310254	0.000718937	0.0273053	507	461	463	462	465	545	685	658	529	566	530	582
ACVR1C	1.2618	0.00074397	0.0281434	61	25	20	40	77	146	82	47	100	92	146	142
PHKB	0.280808	0.00074468	0.0281434	2966	2912	2847	2299	2557	3563	3221	3178	3582	3358	3054	3142
DOCK7	0.30124	0.00074958	0.0281705	3696	3917	3571	3885	3478	4590	4251	4130	4978	4665	5406	3977
TTPAL	0.269022	0.000770447	0.0286225	1193	1437	1178	1334	1328	1656	1564	1621	1377	1645	1435	1617
ZNF354B	0.503791	0.000778334	0.0288455	152	162	155	187	193	189	221	199	242	288	303	248
PARP4	0.459408	0.000785024	0.0290231	4608	3460	3316	2630	3597	5591	4990	4125	4522	5071	5240	4366
AIDA	0.236761	0.000791516	0.0291926	2195	1959	1944	1948	2015	2622	2216	2380	2236	2169	2564	2414
ZNF106	0.545546	0.000798248	0.0293145	5174	4937	4252	3705	3652	9157	6553	5644	5774	5792	6567	4897
TRIM22	0.64142	0.000814947	0.0295578	5247	4691	5511	3703	4034	10269	7357	4607	6266	6685	8946	6503
HSPA4L	1.28835	0.000823135	0.0297144	389	420	165	292	159	1667	424	360	542	589	711	586
ACSS2	0.614887	0.000827218	0.0297216	2002	1515	1556	1660	1784	2724	2103	1813	2068	2584	3751	3219
PCYT2	0.483378	0.000825705	0.0297216	1692	1530	1402	1587	1958	2520	1929	2556	1747	1931	2808	2501
RAB11FIP4	1.83644	0.000834138	0.0299	21	39	38	28	15	24	134	75	81	47	313	45
CREBZF	0.728699	0.000842312	0.0300113	1152	885	1046	824	1116	1052	1322	1246	1532	2295	1768	2441
FEM1C	0.460923	0.000843125	0.0300113	1352	1153	965	1090	1089	1913	1223	1286	1641	1668	1767	1392
GDF5	1.17503	0.000848657	0.030105	563	174	369	213	214	539	489	648	386	579	1302	908
CCDC112	0.608372	0.000858621	0.0302812	415	298	280	234	236	425	489	377	429	350	606	448
SLC66A3	0.483879	0.000869707	0.0306017	905	1180	1380	1296	1172	1539	1789	1476	1619	1263	2097	1832
ZNF606	0.399736	0.000880685	0.0307264	255	238	291	208	259	338	290	316	334	413	314	307
ZFY	10.1884	0.000888527	0.0308385	0	0	1	0	0	0	2	770	0	0	0	908
GABBR2	1.70435	0.000888393	0.0308385	467	709	450	283	402	1259	3135	306	452	802	3387	1211
SEC31B	0.76894	0.000899849	0.0310349	288	260	248	174	241	393	299	225	388	547	479	559
LRP11	0.459297	0.000922806	0.0317227	2837	2321	2134	2425	2597	3703	2910	3254	4119	3170	4036	2514
PIP4P2	0.287817	0.000927776	0.031739	1284	1142	1129	1166	1288	1683	1235	1390	1422	1542	1533	1466
PYHIN1	4.75594	0.000944753	0.0321125	0	2	0	1	0	47	4	2	5	2	54	0
FGF12	2.72768	0.000952791	0.0321125	1	4	29	5	3	3	122	23	44	11	56	146
TGFBR3	1.08169	0.000951101	0.0321125	12599	5440	6449	6862	10595	28773	6256	13950	24906	16281	18666	15462
IZUMO4	0.801349	0.000956702	0.0321125	36	28	40	32	57	51	55	66	54	85	71	92
PDCD4	0.520365	0.000946872	0.0321125	3121	2845	2603	2696	2484	5529	3180	3527	3732	2917	4377	4347
PREPL	0.366449	0.00094239	0.0321125	2224	2390	2530	2009	2029	3491	2535	2360	2908	3029	3015	2844
ZNF654	0.362269	0.00096137	0.0321985	735	760	631	565	812	951	968	843	800	970	956	819
POLR3G	0.510769	0.000972499	0.0322953	120	107	113	93	91	116	119	146	154	160	172	179
TTC14	0.449745	0.000974809	0.0322953	870	981	851	825	883	1093	926	980	1216	1549	1299	1368
ACER3	0.434014	0.000970616	0.0322953	1118	1050	1372	1087	1285	1938	1314	1325	1818	1777	1595	1415
MTA3	0.18596	0.000998486	0.0327958	1323	1226	1304	1353	1428	1548	1430	1537	1437	1553	1485	1576
TMEM97	0.686866	0.00101331	0.0332113	906	839	702	652	984	1642	1089	797	1107	1405	1919	1247
SERINC3	0.253629	0.00102054	0.033377	9765	10503	8894	10051	10001	11750	10834	10733	11022	12630	11714	13457
ELL3	1.22218	0.00103144	0.033396	40	28	15	14	33	125	49	37	68	55	47	48
FKTN	0.320648	0.00103203	0.033396	1691	1457	1544	1588	1430	2086	1738	1967	2302	1919	1849	1620
ACACA	0.327664	0.00103605	0.0334554	2906	3596	3013	3695	3758	4653	4030	4266	4412	4235	4649	3566
DHCR7	0.692956	0.00104084	0.0334687	2894	2153	2751	2717	4372	5147	4721	4203	3102	4171	6817	5535
FMO1	1.95076	0.0010554	0.0337949	17	18	35	10	1	52	103	65	24	13	112	79
KIT	0.875809	0.00108558	0.0344014	1663	563	1932	1397	1054	2014	3050	1807	2584	1875	3016	2636
PCDHGB3	0.81306	0.00109529	0.0346373	51	99	45	86	81	154	143	132	92	162	83	128
SPATA6	0.656436	0.00110677	0.0348185	357	301	311	232	313	571	284	442	464	655	381	543
SELENOP	0.741413	0.00111618	0.0350088	1603	1360	1016	1227	1450	3340	1521	1246	2234	2640	2471	2129
ZNF786	0.545301	0.00113981	0.0355314	138	121	101	111	166	147	169	212	215	217	154	190
MBNL1	0.196321	0.00114558	0.0355665	7393	7859	7141	6922	7085	8371	8620	8458	8848	8596	8121	7374
ZBTB33	0.333266	0.00116716	0.0359447	907	933	848	821	1082	1281	1046	1044	1231	1321	1122	1053
LSS	0.69401	0.0011834	0.0361764	13242	6296	7710	6594	9739	14151	12996	11787	11712	11613	20167	16284
REPS2	1.151	0.00120576	0.0367636	22	98	53	72	28	141	80	114	161	143	145	74
CCNL2	0.54051	0.0012101	0.0368226	3838	3874	3770	3958	4357	4101	4574	4668	5647	7725	6322	7275
ZNF879	0.41142	0.00122218	0.0370429	103	138	133	103	137	180	175	154	152	170	145	169
GPER1	0.90072	0.00123233	0.0372768	717	729	700	518	782	1213	1014	1524	726	657	1878	1995
PPAT	0.345908	0.0012392	0.0373369	321	296	321	293	232	374	361	384	376	415	378	317
FXR1	0.211487	0.00125537	0.0377499	5171	4893	4778	4836	4732	5574	5415	5600	5190	6202	5321	6269
NPHP3	0.319376	0.00125997	0.0378139	241	226	214	228	251	281	288	266	267	350	281	296
RELL1	0.562773	0.001268	0.0379245	612	540	421	486	678	1060	670	633	868	629	883	919
MAMDC4	0.566853	0.00127939	0.038024	95	93	112	123	129	118	142	154	175	155	178	224
PTK2	0.222731	0.00127818	0.038024	3041	2944	2764	2762	3017	3292	3334	3003	3375	3384	3489	3858
MAGEE1	0.484027	0.00129331	0.0383255	189	220	153	201	209	313	239	208	310	252	331	251
TOGARAM1	0.265372	0.0013075	0.0385598	934	986	942	932	1083	1343	1056	1146	1172	1277	1087	1127
VPS8	0.22635	0.00131514	0.0386932	1701	1663	1657	1396	1620	2029	1853	1808	1710	1898	1965	1903
VPS50	0.242837	0.00135811	0.0393698	773	776	793	789	790	955	975	759	963	919	985	940
PLEKHG4	0.869062	0.00139092	0.0400376	2163	757	969	1054	1526	3561	2042	2200	2073	1827	3084	1759
PRKCE	0.489932	0.00138828	0.0400376	963	889	852	901	764	1465	790	1091	1264	1306	1504	1169
AK7	1.98886	0.00139838	0.0401568	3	4	6	11	25	21	46	16	20	27	34	119
CYP46A1	1.09892	0.00141271	0.0404923	18	13	6	17	18	34	13	33	43	33	32	31
SULT1B1	2.45264	0.00142646	0.0405546	3	18	0	26	15	184	11	24	125	72	42	37
SMURF2	0.526511	0.00143078	0.0405546	2901	2844	3216	2902	2703	5457	3495	3179	5819	3390	4093	3942
CHIC1	0.465756	0.00142807	0.0405546	536	657	547	475	609	907	761	608	740	855	971	618
SERINC1	0.252934	0.00142599	0.0405546	11598	13163	14130	13745	13158	17656	15364	14405	16911	15356	15979	14091
RIPK1	0.209516	0.00143017	0.0405546	1814	1676	1793	1891	1880	2312	2060	2122	2155	1859	2121	2030
KIAA2026	0.196851	0.00143038	0.0405546	1444	1473	1353	1340	1388	1754	1650	1455	1660	1597	1581	1532
SEMA3F	1.07309	0.0014754	0.0414505	970	385	663	706	265	2253	1029	1100	1327	805	769	1527
DUSP15	3.52249	0.00149296	0.0416994	1	4	2	4	0	0	8	26	6	1	48	105
WDR11	0.167575	0.00150346	0.0418398	2140	2053	2165	2151	2213	2506	2475	2173	2438	2538	2371	2358
GSTM2	0.34494	0.00152438	0.0422683	1094	1036	1019	861	777	1214	1055	1123	1340	1198	1361	1222
ZNF451	0.232796	0.00153889	0.0425935	1352	1297	1327	1212	1275	1412	1445	1418	1518	1754	1470	1618
PER3	0.837626	0.00155208	0.0428037	1392	878	706	488	911	2273	1274	1017	2136	1415	1462	1372
TMEM178B	2.77319	0.0015636	0.0430377	0	6	4	2	1	68	18	6	16	19	6	1
ASIC3	0.929788	0.00156618	0.0430377	42	56	48	30	43	91	67	40	61	89	133	108
SQLE	0.827729	0.00157858	0.0432232	4104	1488	2337	2376	4813	4990	4571	4580	4481	5734	7077	6137
B4GAT1	0.425776	0.00159268	0.0435315	1352	1209	1039	964	1183	1693	1154	1393	1390	1660	1738	1781
FAM162A	0.449423	0.00160008	0.043556	532	687	642	496	542	979	874	781	625	684	906	693
RAB3GAP1	0.195524	0.00161418	0.0436514	3962	4480	4818	4571	4228	5310	5139	4904	5239	4747	5134	4889
SEC62	0.227604	0.00164094	0.0440127	6055	7103	7406	7382	7441	8660	8642	8070	8334	7809	8868	7623
BRICD5	0.905788	0.0016712	0.0443705	20	13	22	25	27	40	30	27	39	43	38	67
ZFYVE9	0.272752	0.00167266	0.0443705	1296	1678	1552	1684	1571	2027	1823	1731	1881	2081	1884	1735
ANGPTL2	0.844539	0.00169604	0.0449127	16475	11220	10839	10927	8178	34876	13708	13176	18880	16138	29750	18379
TMEM14A	0.411651	0.0017182	0.0452647	671	646	711	520	593	981	809	642	832	714	937	933
CYP51A1	0.551186	0.00173139	0.0455338	5128	3696	3979	4285	6686	7071	6068	5309	6256	7862	9000	7206
SYCP3	1.12141	0.00174233	0.0456645	5	15	11	9	6	20	29	13	26	17	21	19
CCDC6	0.304155	0.00174875	0.0457545	2712	2685	2189	2297	2566	2923	2903	3468	3206	3493	2672	2855
TMEM50B	0.368813	0.00176307	0.0460503	1320	1015	1110	1156	1505	1415	1450	1473	1504	1706	1862	1631
RSF1	0.268634	0.00177299	0.0462305	1225	1388	1262	1215	1320	1784	1407	1546	1658	1597	1483	1336
SLC9A5	0.401189	0.00178778	0.0464581	294	228	197	242	224	351	296	303	249	331	348	312
BMPER	0.614961	0.00179969	0.0466883	2877	2849	4941	2946	2698	4029	4628	5932	4044	4453	7074	4813
MFSD8	0.296004	0.00182655	0.0471453	440	363	392	433	418	527	467	465	602	501	474	480
OGN	1.91229	0.00185356	0.0474424	32	86	33	18	47	590	72	167	132	88	52	44
TMEM135	0.385014	0.00185217	0.0474424	788	904	708	783	773	1261	1049	992	839	1220	1000	873
HAS2	1.26439	0.00186823	0.0474644	1180	683	837	868	620	978	2951	3642	854	1087	3563	1011
URI1	0.209881	0.00186878	0.0474644	2968	3077	2773	2877	3194	3283	3766	3335	3271	3326	3317	3813
TSC22D1	0.441633	0.00188728	0.0476678	4381	4789	6119	4491	4080	7581	5616	7068	5988	5105	6180	7830
MC4R	2.06128	0.00197118	0.0487618	11	84	8	14	67	285	96	36	300	88	233	42
CLIC2	1.07798	0.00196489	0.0487618	591	693	434	629	391	2025	326	1362	1051	966	1586	783
NPR2	0.456166	0.00197076	0.0487618	2476	2118	2157	1784	1942	3959	2447	2198	2977	2933	2659	2952
LMBR1	0.246297	0.00197838	0.0487618	1632	1704	1503	1483	1502	2025	1816	1832	2042	1900	1583	1794
PIAS1	0.224553	0.00195429	0.0487618	1579	1459	1598	1472	1560	1917	1599	1780	1755	1787	1673	2032
BCHE	3.37524	0.00198418	0.0488261	17	52	2	35	11	1333	26	51	183	83	40	13
ZNF79	0.559627	0.0019881	0.0488441	245	171	191	209	180	401	355	257	244	204	300	299
CSGALNACT1	1.13098	0.00202182	0.0493669	182	214	140	386	156	880	251	409	789	337	329	311
PLEKHO2	0.482752	0.00203033	0.0493669	3820	3594	2923	3552	3120	6749	4475	4647	5302	3454	4520	4129
ATG12	0.189642	0.0020296	0.0493669	2483	2669	2862	2750	2601	3294	2980	2872	2941	3036	3289	2926
TSHR	2.43978	0.00206366	0.0498973	0	6	6	18	1	35	21	6	73	19	80	11
SYT7	1.4974	0.00206683	0.0498973	108	42	143	81	35	170	49	116	337	405	183	361
AMY2B	1.16023	0.00207099	0.0499103	25	40	23	16	26	31	32	31	61	87	92	80
