# Supplementary material for: Chronic endoplasmic reticulum stress in myotonic dystrophy type 2 promotes autoimmunity via mitochondrial DNA release
Source: Nat Commun. 2024 Feb 20;15:1534. doi: 10.1038/s41467-024-45535-1 (PMC10879130; doi:10.1038/s41467-024-45535-1)
Supplement: Supplementary file 5 — Source Data [file 41467_2024_45535_MOESM5_ESM.xlsx]

## Sheet: Figure 1
Source data file
Figure 1A
Percentage of Autoimmunediseases in DM patients and healthy controls
	controls	DM2 n=37	DM1 n=13	all DM n=50
	5	40.5	7.7	32
Figure 1B
Autoantibodies
	</= 1 in 160	1 in 320	>/= 1 in 640
DM 1 n=13	38.46	15.38	7.69
DM 2 n=37	43.24	21.62	10.81
all DM n=50	42	20	10
healthy	4.5	1	0
Fig 1C
ISG mRNA expression in blood
	HC	-2.09	DM	-4.67
	HC	3.39	DM	-4.09
	HC	5.63	DM	33.68
	HC	0.14	DM	17.13
	HC	-1.06	DM	14.34
	HC	0.87	DM	7.33
	HC	3.27	DM	198.33
	HC	-1.79	DM	-0.45
	HC	5.36	DM	3.22
	HC	0.85	DM	97.57
	HC	3.01	DM	5.32
	HC	-5.89	DM	15.97
	HC	-2.07	DM	4.55
	HC	-2.06	DM	7.75
	HC	-2.2	DM	0.52
	HC	-2.22	DM	-5.27
	HC	-3	DM	10.95
	HC	2.6	DM	3.49
	HC	-1.44	DM	-1.9
	HC	-0.27	DM	-1.52
	HC	-0.7	DM	8.39
			DM	0.99
			DM	10.11
			DM	9.89
			DM	5.63
			DM	13.2
			DM	6.53
			DM	-5.48
			DM	6.04
			DM	26.59
			DM	4.32
			DM	-2.43
			DM	14.59
			DM	31.47
			DM	13.02
			DM	-2.33
			DM	9.61
			DM	-5
			DM	0.98
			DM	-2.69
			DM	10.4
			DM	2.35
			DM	1.97
			DM	33.39
			DM	31.87
Figure 1E
Quantification of MxA staining
	HC	0	DM2	0.5
	HC	0	DM2	1.5
	HC	0	DM2	0.5
	HC	0	DM2	0
	HC	0	DM2	1
	HC	0	DM2	1
Figure 1G
Type I interferon secretion
		Replicat 1	Replicat 2	Replicat 3	Replicat 4	Replicat 5	Replicat 6	Mean
	HC	0.569866	4.81918	0.170313	0.611871	1.03771	0.387457	1.27
	HC	0.16337	3.58694	0.294574	0.748816	1.66126	0.369788	1.14
	HC	0.143388	4.37204	0.172991	0.410055	0.914984	0.405518	1.07
	DM2	6.3701	26.9069	11.8809	12.4228	14.3666	6.71417	13.11
	DM2	2.76055	2.52878	8.51388	2.3488			4.04
	DM2	0.900253	14.5924	3.76926	5.38119	7.772	1.80914	5.7
	DM2	1.85407	0.356546	4.10195	0.481704			1.7
	DM2	2.40498	2.12153	3.64837				2.72
	DM2	3.28606	3.5107	12.4401	31.2361			12.62
	DM2	1.08039	1.95062	2.16763	5.77544			2.74
Figure 1H
IFN b mRNA expression
	w/o	Replicat 1	Replicat 2	Replicat 3	Replicat 4	Replicat 5	Replicat 6	Replicat 7	Replicat 8	Replicat 9	Replicat 10	Replicat 11	Replicat 12	Mean
	HC	1.12994	1.86284	1.32715	0.874583	1.80667	0.609205	2.04202	1.11858	0.697372	2.63597	1.20164	1.10318	1.37
	HC	1.30247	0.772443	0.736284	0.997692	0.497695	0.912249	0.597703	1.36131	0.464902	0.810378	0.820742	0.961483	0.85
	HC	1.36249	0.833642	1.02337	1.14605	1.11214	1.09619	1.67307	1.20581	1.05336	1.10318	1.74715	0.394565	1.15
	DM2	2.25207	2.00347	3.50237	0.983957	3.71493	2.65277	5.74577	2.27363	1.18921	1.51222	1.50525	1.09303	2.37
	DM2	0.324491	1.16272	1.31342	2.31605	3.4066	0.854114	2.04557	0.666649	0.505226	1.79834	2.00694		1.49
	DM2	0.211137	0.718221	0.442372	1.56555	3.55127	0.743549	2.0174	0.739694	0.598739	2.1312	1.93858	2.98625	1.47
	DM2	0.664343	0.934111	1.14671	0.736284									0.87
	Poly (I:C)	Replicat 1	Replicat 2	Replicat 3	Replicat 4	Replicat 5	Replicat 6	Replicat 7	Replicat 8	Replicat 9	Replicat 10	Replicat 11	Replicat 12	Mean
	HC	2407.52	1478.58	4329.55	1631.14	8163.66	1577.4	3915.55	322.167	2833.43				2962.11
	HC	236.113	2993.26	1792.18	1291.65	706.722	549.382	1764.45	204.128	1458.23	1320.32	738.012	1461.6	1209.67
	HC	1869.37	11849.2	4896.38	636.934	2521.38	1046.72	3492.39	854.143	721.572	449.341	571.061	2017.47	2577.16
	DM2	13246.6	64076.2	27794.3	12203.4	3704.34	4440.99	8659.09	1461.6					1694.31
	DM2	4134.03	25136.6	14238.4	7057.79	2896.31	2686.79	5480.15	656.355					7785.8
	DM2	4848.54	4131.64	3196.99	897.644	4138.81	6501.99	9410.14	1187.19					4289.12
	DM2	270.597	1791.15	1207.24	7323.58									2648.14
Figure 1I
ISG mRNA expression in fibroblasts
	Kirou Score
	HC	-0.27	DM2	8.5
	HC	-5.59	DM2	-0.29
	HC	-1.01	DM2	0.96
	HC	3.71	DM2	1.71
	HC	2.5	DM2	5.44
	HC	0.59	DM2	8.64
			DM2	27.33
			DM2	13.56
			DM2	3.34
	n-fold values used to calculate Kirou Score
	IFI44	Replicat 1	Replicat 2	Replicat 3	Replicat 4	Replicat 5	Replicat 6	Replicat 7	Replicat 8	Replicat 9	Replicat 10	Replicat 11
	HC	1.32463	1.67086	1.87981
	HC	0.956335	0.566673	0.447695
	HC	0.410538	1.22314	0.458689
	HC	1.02497	2.12224	1.30187
	HC	1.56438	0.809772	0.648684
	HC		2.79062	0.662314
	DM2	2.49768	2.33851	2.98057	2.15187	1.56981	1.36187	1.91931	1.3761	1.28841	1.11388
	DM2	0.570614	0.620107	0.60315	0.505432	1.14917	0.256244	1.10618	0.763441	0.389741	0.911041	0.71976
	DM2	1.50586	1.7238	2.12961	3.05376	3.69504	5.5427	2.04995	1.63647	3.29571	1.65932
	DM2	0.536105	0.956335	0.914204	0.933413	1.18969	1.47999	1.61954	0.288289
	DM2	0.886129	2.31432	1.60836	1.12552	1.86683	4.89256	2.71432	0.880008
	DM2	1.23165	1.99389		3.13962	5.75808	1.91267
	DM2	1.32005	1.68248	1.64215	3.05376	5.96114	2.53255
	DM2	1.18147	1.48513	1.91267	3.22788	0.388393	1.11388	1.76002
	DM2	1.32463	3.03267	1.36187	3.16145	0.898499	1.5482	1.10235
	IFI27	Replicat 1	Replicat 2	Replicat 3	Replicat 4	Replicat 5	Replicat 6	Replicat 7	Replicat 8	Replicat 9	Replicat 10	Replicat 11
	HC	0.586657	1.97327	1.57526
	HC	0.153423	0.216973	0.0764462
	HC	2.28246	23.9273	4.274
	HC	0.77142	1.65357	0.662314
	HC	1.32005	0.7608	0.23094
	HC		4.18605	1.12552
	DM2	2.74268	1.30187	0.841239	2.50635	2.8394	3.26162	4.04345	2.5679	4.56492	4.77529
	DM2	1.68832	1.2063	6.6603	4.84195	14.3262	0.639754	5.35389	3.69504	2.47184	15.6771	13.3206
	DM2	0.664614	0.244955	0.0756555	17.096	17.3948	9.6839	1.99389	2.29833	1.63647	4.04345
	DM2	1.31548	2.27456	3.87874	2.36295	2.82958	5.10032	5.40985	0.89539
	DM2	1.59725	2.30631	2.43781	1.17331	1.79078	5.22557	5.08268	1.3761
	DM2	2.33042	2.92937	2.31432	8.60746	13.0918	3.26162
	DM2	84.7762	40.9442	55.9315	86.5576	141.101	63.5838
	DM2	0.67156	0.182452	0.660023	6.36689	0.712315	0.203146	0.628763
	DM2	2.72374	1.14123	1.28395	8.81884	1.47487	4.62864	1.29288
	ISG15	Replicat 1	Replicat 2	Replicat 3	Replicat 4	Replicat 5	Replicat 6	Replicat 7	Replicat 8	Replicat 9	Replicat 10	Replicat 11
	HC	1.34998	1.8634	1.90256
	HC	1.19992	0.988245	0.585581
	HC	0.909371	1.92244	0.492413
	HC	0.869309	2.32615	1.63347
	HC	1.93582	0.713478	0.183384
	HC		1.29051	0.323748
	DM2	1.09653	0.585581	0.382343	0.723438	0.836792	1.11569	1.68522	1.03021	1.04459	1.13127
	DM2	0.778053	0.63417	1.04098	0.443788	1.61098	0.139462	2.01802	1.37835	1.08143	2.66279	2.89375
	DM2	1.2209	0.854375	0.209924	1.76289	1.16711	1.42696	0.0692492	0.0849608	0.127004	0.0835012
	DM2	1.34066	2.11835	2.76627	0.195866	0.113671	0.232926	0.192501	0.076571
	DM2	0.854375	1.27716	0.961222	0.0275451	0.0537698	0.0888762	0.0773712	0.0378895
	DM2	1.53468	2.27827	1.83139	5.62924	6.97862	1.52937
	DM2	1.94928	1.85696	1.85696	7.40213	8.38576	2.19305
	DM2	1.87637	1.12735	2.01802	12.4489	1.48755	1.49272	3.23315
	DM2	5.30873e-08	1.48241	1.65054	5.7875	0.701221	1.92244	1.15104
	Viperin	Replicat 1	Replicat 2	Replicat 3	Replicat 4	Replicat 5	Replicat 6	Replicat 7
	HC	0.723438	0.825272	0.346984
	HC	0.928479	0.454686	0.253128
	HC	1.57237	2.58102	0.845538
	HC	3.17761	20.2934	5.2341
	HC	1.84413	0.72847	0.133318
	HC		1.22939	0.177137
	DM2	12.9326	5.21599	2.65358	4.14951	7.53152	24.6402
	DM2	0.382343	0.346984	0.425709	0.459438	0.142392
	DM2	1.4519	0.419849	0.231317	0.74895	0.677335	0.833897
	DM2	2.34232	3.70107	2.19305	7.19972	7.63666	0.981419
	DM2	4.70091	8.56196	3.87163	13.9572	14.6005	5.76748
	DM2	1.77515	0.269422	0.465851	1.01251	0.951279	0.922066
	DM2	8.92555	1.27716	2.06042	1.94254	2.3181	1.85696
	DM2	31.6239	3.11221	24.301	8.38576	2.55432	58.4018	42.3104
	DM2	25.1579	0.266636	0.382343	0.842612	1.70284	13.8129	2.17791
	IFI16	Replicat 1	Replicat 2	Replicat 3	Replicat 4	Replicat 5	Replicat 6	Replicat 7
	HC	1.51603	1.16497	0.739845
	HC	0.230094	0.452282	0.154459
	HC	0.578462	1.10213	0.920375
	HC	0.939714	2.03537	1.83438
	HC	1.49515	2.65791	2.79974
	HC		1.62484	1.27925
	DM2	2.81922	2.46279	1.65324	1.63048	3.03205	3.21606
	DM2	1.22289	0.650804	1.12919	1.3806	1.24859
	DM2	0.946251	2.10715	0.676093	0.804015	0.709706	0.598861
	DM2	0.901434	2.23503	0.744991	3.09576	4.6277	0.685531
	DM2	0.67844	3.63082	0.966133	3.11729	7.41422	1.31521
	DM2	0.586537	1.36159	0.507083	1.35688	1.60247	1.34285
	DM2	0.750172	2.39545	1.43425	2.10715	3.03205	2.60321
	DM2	1.20605	2.84868	0.993295	1.35688	1.96604	2.25839	4.42382
	DM2	0.277449	1.78422	0.255305	0.993295	1.54253	1.53187	1.43425
	IRF7	Replicat 1	Replicat 2	Replicat 3	Replicat 4	Replicat 5	Replicat 6	Replicat 7
	HC	1.07901	0.965739	0.604874
	HC	0.35966	0.800907	0.178588
	HC	0.484546	1.88518	0.606974
	HC	0.458409	2.531	0.989455
	HC	1.75285	3.57937	2.42789
	HC		2.14311	1.48422
	DM2	1.8528	2.55745	1.4287	1.97891	2.3615	2.75052
	DM2	1.50494	0.734435	1.55262	1.97206	1.41883
	DM2	1.44363	3.25962	0.975833	1.00327	1.34696	0.936081
	DM2	0.962398	2.89729	0.71932	3.24835	4.24189	0.760334
	DM2	0.726838	3.39805	0.873395	3.1377	5.75456	1.22239
	DM2	0.353481	1.74679	0.285133	6.84336	9.38077	6.25368
	DM2	0.873395	2.17303	1.13265	9.25162	12.421	11.0021
	DM2	0.894843	2.32093	0.784424	9.88133	8.66203	1.32382	5.63613
	DM2	0.238111	1.96524	0.272571	6.06163	4.69038	1.56885	1.0495
	TLR3	Replicat 1	Replicat 2	Replicat 3	Replicat 4	Replicat 5	Replicat 6	Replicat 7
	HC	1.29209	0.885587	0.582248
	HC	0.354709	0.560469	0.0990778
	HC	0.726838	1.35633	0.820574
	HC	0.798136	3.33967	2.02751
	HC	2.18814	2.16551	2.21101
	HC		1.27872	1.30108
	DM2	4.7394	5.79459	3.22591	3.86296	4.22721	4.42202
	DM2	1.47397	0.776311	0.910484	2.23412	1.54725
	DM2	1.03505	2.0487	0.675818	0.714351	0.694817	0.694817
	DM2	0.876427	2.29693	0.519324	2.21101	2.44478	0.403239
	DM2	0.870373	4.14022	0.814906	1.78969	2.44478	0.897949
	DM2	0.410287	2.03454	0.35966	0.826282	0.704517	2.18814
	DM2	0.870373	1.75285	0.945865	0.910484	1.15245	3.1377
	DM2	1.51541	3.0945	0.913645	1.32841	0.901067	1.78349	3.27094
	DM2	0.35594	2.21101	0.326398	0.849512	0.63056	1.29209	1.84639

## Sheet: Figure 2
Figure 2B
Cy3-(CAGG)8 intensity nucleus
	HC	0.99	DM2	1.3
	HC	1.04	DM2	1.19
	HC	0.97	DM2	1.28
			DM2	1.18
			DM2	1.24
			DM2	1.19
			DM2	1.11
			DM2	1.25
			DM2	1.19
Figure 2C
Cy3-(CAGG)8 intensity cytoplasm
	HC	0.94	DM2	1.28
	HC	0.99	DM2	1.44
	HC	1.07	DM2	1.3
			DM2	1.12
			DM2	1.2
			DM2	1.16
			DM2	1.18
			DM2	1.21
			DM2	1.14
Figure 2D
Cy3-(CAGG)8 intensity after RNase treatment
	HC	0	DM2	0
	HC	0	DM2	0
			DM2	0
			DM2	0
Figure 2E
RIG-I knockdown
	Kirou Score
	co siRNA				RIG-I siRNA
	HC	4.93	DM2	27.66	HC	3.15	DM2	48.82
	HC	-1.32	DM2	19.11	HC	-3.3	DM2	11.02
	HC	-3.62	DM2	11.23	HC	0.15	DM2	2.74
			DM2	12.07			DM2	26.94
			DM2	238.88			DM2	109.55
			DM2	18.53			DM2	17.43
	n-fold values used to calculate Kirou Score
	co siRNA					RIG-I siRNA
	IFI44	Replicat 1	Replicat 2	Replicat 3		IFI44	Replicat 1	Replicat 2	Replicat 3
	HC	2.05385	1.50351	2.12874		HC	2.51984	1.52979	2.70382
	HC	0.64992	0.958157	0.737135		HC	1.06683	0.701412	1.18921
	HC	0.749154	0.694157	0.63728		HC	2.02558	0.893992	1.5966
	DM2	3.50237	2.16345	4.94167		DM2	6.6269	2.91467	10.6295
	DM2	4.0935	1.44226			DM2	3.38307	1.50351
	DM2					DM2
	DM2	2.78627	1.30888	3.77114		DM2	4.60542	0.884745	5.6962
	DM2	3.68926	2.15596	3.07375		DM2	4.85117	1.74513	4.95883
	DM2	1.56736	2.54618			DM2	5.4768	2.31071
	co siRNA					RIG-I siRNA
	IFI27	Replicat 1	Replicat 2	Replicat 3		IFI27	Replicat 1	Replicat 2	Replicat 3
	HC	1.22264	1.28937	1.82555		HC	0.942785	0.341905	3.04899
	HC	1.28788	1.21139	0.919125		HC	0.641713	0.3039	1.5728
	HC	0.635075	0.640232	0.595979		HC	1.53156	0.323462	1.47257
	DM2	7.64756	2.99315	12.0281		DM2	9.15779	1.39152	14.7571
	DM2	6.6807	2.43964			DM2	3.23777	1.2283
	DM2	5.11594	1.54399			DM2	4.50023	1.13813
	DM2	3.07375	1.15003	6.76614		DM2	4.50023	1.13813	13.7212
	DM2	155.417	23.4524	91.35		DM2	128	9.04216	118.056
	DM2	1.91189	6.19742			DM2	5.44526	1.38671
	co siRNA					RIG-I siRNA
	IRF7	Replicat 1	Replicat 2	Replicat 3		IRF7	Replicat 1	Replicat 2	Replicat 3
	HC	1.49312	1.21982	1.56374		HC	0.915945	0.88987	1.01045
	HC	0.786399	1.11471	0.986233		HC	0.640972	0.603601	0.965936
	HC	0.85165	0.735433	0.64842		HC	1.16743	0.618423	1.03526
	DM2	1.25992		2.17347		DM2	1.58374		5.46416
	DM2	2.48515				DM2	1.75119
	DM2	1.5351				DM2	1.05946
	DM2	1.33638		1.71119		DM2	1.55653		3.10588
	DM2	1.35035	1.42076	1.27015		DM2	1.39313	0.766664	2.05623
	DM2		2.4312			DM2		1.40607
	co siRNA					RIG-I siRNA
	Viperin	Replicat 1	Replicat 2	Replicat 3		Viperin	Replicat 1	Replicat 2	Replicat 3
	HC	5.08648	2.23457	3.3909		HC	1.75524	4.18434	3.76244
	HC	0.367717	0.904379	0.511096		HC	0.454284	0.913831	1.86176
	HC	0.53465	0.494828	0.577009		HC	1.79212	0.397768	1.88122
	DM2	15.9078	2.12874	6.68843		DM2	9.5909	1.80876	11.8488
	DM2	4.87927				DM2	0.918064
	DM2	7.26855				DM2	0.355191
	DM2	2.46514		3.92221		DM2	3.13109		5.9656
	DM2	5.05134		8.06496		DM2	3.32111		2.8219
	DM2	1.35817	15.1895			DM2	12.8319	5.0806
Figure 2F
MDA5 knockdown
	Kirou Score
	co siRNA				MDA5 siRNA
	HC	1.48	DM2	28.99	HC	2.03	DM2	38.48
	HC	1.94	DM2	13.79	HC	-0.15	DM2	10.23
	HC	-3.41	DM2	17.01	HC	-1.59	DM2	8.36
			DM2	13.29			DM2	14.62
			DM2	6.44			DM2	11.4
			DM2	13.55			DM2	21.41
			DM2	10.5			DM2	8.85
			DM2	69.57			DM2	59.04
	n-fold values used to calculate Kirou Score
	co siRNA					MDA5 siRNA
	IFI44	Replicat 1	Replicat 2	Replicat 3		IFI44	Replicat 1	Replicat 2	Replicat 3
	HC	1.10829	1.58191	1.22264		HC	0.73884	1.27603	1.41912
	HC	0.928731	0.658231	1.04608		HC	0.634342	0.500578	0.734584
	HC	0.971532	0.960373	0.78187		HC	0.90021	0.97716	1.18099
	DM2	3.23403	2.77342	3.02095		DM2	6.09799	3.94949	4.92458
	DM2	1.24258	1.72508	2.77022		DM2	1.37872	1.33022	2.69447
	DM2	5.05718	1.63203	2.07053		DM2	3.16748	2.16095	1.6077
	DM2	3.04899	1.71317	1.96564		DM2	3.00702	2.02324	3.37526
	DM2	1.15936				DM2	1.27309
	DM2	1.58374	1.13813	1.42899		DM2	1.99078	1.35347	3.41054
	DM2	3.32495	1.70133	2.49666		DM2	5.68962	2.9828	4.82323
	DM2	2.97592	1.19472	1.83401		DM2	2.47655	1.63769	1.91189
	DM2	2.71008	2.05148	2.06337		DM2	1.88993	2.28416	1.82134
	co siRNA					MDA5 siRNA
	IFI27	Replicat 1	Replicat 2	Replicat 3		IFI27	Replicat 1	Replicat 2	Replicat 3
	HC	0.964821	1.39959	3.02095		HC	0.250578	3.02095	1.30737
	HC	1.46747	1.6077	1.58557		HC	0.658992	1.58557	1.60956
	HC	0.70629	0.444421	1.10957		HC	0.117712	1.10957	0.761368
	DM2	9.43703	8.78474	7.51618		DM2	4.40253	7.51618	5.33936
	DM2	5.80918	7.26015	6.29846		DM2	3.39482	6.29846	5.92439
	DM2	14.3535	4.28709	5.25977		DM2	4.60542	5.25977	2.66044
	DM2	3.84593	2.72263	3.94493		DM2	4.40253	3.94493	4.47431
	DM2	3.20058	2.15846	3.98616		DM2	4.63746	3.98616	5.03387
	DM2	3.65111	3.87716	7.59474		DM2	2.83497	7.59474	5.60481
	DM2	10.2556	5.02805	13.3614		DM2	11.5381	13.3614	10.9789
	DM2	3.49026	2.68515	4.56305		DM2	4.43315	4.56305	3.85483
	DM2	30.9815	32.6724	64.8934		DM2	30.03	64.8934	35.6707
	co siRNA					MDA5 siRNA
	IRF7	Replicat 1	Replicat 2	Replicat 3		IRF7	Replicat 1	Replicat 2	Replicat 3
	HC	1.04488		0.949342		HC	0.723635		2.74157
	HC	1.38351	0.792784	1.61888		HC	1.62263	0.806642	1.02456
	HC	0.691755	0.882703	0.650671		HC	0.565788	1.3333	1.55833
	DM2	2.44246	1.85318	1.53688		DM2	3.71493	2.07772	4.59479
	DM2	1.83825	1.48452	1.58008		DM2	1.67985	2.07053	2.23457
	DM2					DM2
	DM2	3.24526	1.34257	0.929805		DM2	2.6543	2.56685	2.48802
	DM2	2.08975	1.06437	1.43396		DM2	3.05958	1.76541	2.76063
	DM2	2.06098	1.43396	0.888843		DM2	3.85928	2.07772
	DM2	2.36745	0.959264	0.78187		DM2	3.34808
	DM2	1.98389	1.16473	1.13288		DM2	2.01159	1.21841	1.73508
	DM2	1.87038	1.44393	1.6644		DM2	1.60585	2.04911	1.86607
	co siRNA					MDA5 siRNA
	Viperin	Replicat 1	Replicat 2	Replicat 3		Viperin	Replicat 1	Replicat 2	Replicat 3
	HC	0.625609	1.48281	1.08298		HC	0.554144		1.20999
	HC	2.98625	0.951538	2.52275		HC	2.55502		2.14355
	HC	0.535268	0.708742	0.366021		HC	0.446996	1.1355	0.993092
	DM2	4.0935	7.77226	8.36868		DM2	4.19402	6.20458	18.1891
	DM2					DM2
	DM2					DM2
	DM2	1.66825		3.37526		DM2	1.92964		0.650671
	DM2	1.72708		2.40327		DM2	3.70207		1.52098
	DM2	5.59188	2.52859	4.42292		DM2	5.74909	5.21741	5.81589
	DM2	2.29474		1.25266		DM2	1.7818		2.78949
	DM2			2.51403		DM2			1.48452
	DM2	1.86391	1.20442	5.83608		DM2	1.89649	2.71948	4.70763
Figure 2G
MAVS knockdown
	Kirou Score
	co siRNA				MAVS siRNA
	HC	1.84	DM2	15.51	HC	-0.36	DM2	20.37
	HC	4.5	DM2	4.39	HC	1.68	DM2	6.89
	HC	0.44	DM2	3.18	HC	0.82	DM2	2.62
	HC	-2.18	DM2	10.76	HC	-1.39	DM2	5.06
	HC	2.38	DM2	47.07	HC	-0.08	DM2	23.07
	HC	-1.37	DM2	7.76	HC	1.79	DM2	7.85
	HC	-1.57	DM2	1.9	HC	-1.86	DM2	0.95
	HC	-1.67			HC	-0.44
	n-fold values used to calculate Kirou Score
	co siRNA								MAVS siRNA
	IFI44	Replicat 1	Replicat 2	Replicat 3	Replicat 4	Replicat 5			IFI44	Replicat 1	Replicat 2	Replicat 3	Replicat 4	Replicat 5
	HC	1.24977	1.14737	1.85318	1.53333				HC	1.4257	1.16339	1.97247	2.09459
	HC	2.68701							HC	3.19541
	HC	0.511096	0.974905	0.70466	0.95705				HC	0.908568	1.94306	1.18099	0.705475
	HC	1.56555	0.893992	0.765779	0.681444	0.719966			HC	1.73708	1.80042	1.68763	0.601513	0.536258
	HC								HC
	HC	0.807201							HC	1.85446
	HC	0.76897							HC	0.824162
	HC	0.832776							HC	1.6144
	DM2	3.55127	2.81864	1.4651					DM2	7.27695	6.21175	1.967
	DM2	1.73909	2.21402	1.4651					DM2	5.45785	3.35582	2.47255
	DM2								DM2
	DM2	1.8425	1.86822						DM2	2.63293
	DM2	1.88993	2.47369	1.00069					DM2	1.47597	3.70207	2.01624	1.39571
	DM2	1.55114	1.75321						DM2	2.06098	3.29436
	co siRNA								MAVS siRNA	Replicat 1	Replicat 2	Replicat 3	Replicat 4	Replicat 5	Replicat 6
	IFI27	Replicat 1	Replicat 2	Replicat 3	Replicat 4	Replicat 5	Replicat 6		IFI27
	HC	1.92297	1.00579	0.833161	0.841868				HC	1.61142	0.0343948	0.818847	0.874583
	HC	1.79876							HC	0.743291
	HC	1.1434	3.81937	1.43561	2.00926				HC	2.75745	8.50513	2.34026	0.865537
	HC	0.454809	0.260316	0.836053	0.591179	0.591316	0.284796		HC	0.696567	0.395934	1.4811	0.216384	0.173981	0.395843
	HC		4.23687						HC		2.23148
	HC	0.743291	0.344601						HC	1.41618	0.308427
	HC	0.769504	0.848508						HC	0.358986	1.03025
	HC	1.64376	0.951318						HC	1.88818	0.869345
	DM2	5.84958	3.73645	2.41496					DM2	7.07796	3.72352	0.299785
	DM2	1.80042	2.81214						DM2	3.56359	2.37293
	DM2	4.86801	4.28214	2.40605					DM2	5.11004	5.21741	1.02574
	DM2	4.52108							DM2	2.44811
	DM2	87.933	77.6188	27.3159	7.17013	3.18877			DM2	74.9748	88.5447	15.102	5.19455	9.73378
	DM2	1.73909	1.56555						DM2	0.6846	2.07292
	DM2	3.16674							DM2	4.34092
	co siRNA								MAVS siRNA
	IRF7	Replicat 1	Replicat 2	Replicat 3	Replicat 4				IRF7	Replicat 1	Replicat 2	Replicat 3	Replicat 4
	HC	1.04729	1.04608	1.2086	0.981686				HC	0.950439	0.82645	1.39313	1.15936
	HC								HC
	HC	0.769326	1.27456	0.938438	1.25556				HC	1.48624	1.56374	1.50351	0.756983
	HC	1.24114	0.750019	0.881684	0.811315				HC	1.60956	1.15669	1.65099	0.652176
	HC								HC
	HC								HC
	HC								HC
	HC								HC
	DM2	1.06069	1.77563						DM2	1.97931	2.14851
	DM2			1.39797					DM2			2.14107
	DM2	1.04367	1.25266	0.931956					DM2	1.87471	1.64148	1.16339
	DM2			2.00463					DM2			2.09701
	DM2	1.33947		1.3692					DM2	1.35817		0.919125
	DM2	1.02456	2.3511						DM2	1.47939	3.29056
	co siRNA								MAVS siRNA
	Viperin	Replicat 1	Replicat 2	Replicat 3	Replicat 4	Replicat 5	Replicat 6		Viperin	Replicat 1	Replicat 2	Replicat 3	Replicat 4	Replicat 5	Replicat 6
	HC	1.82766	2.86129	3.69353	1.6245				HC	0.760489	1.50177	1.71119	4.08405
	HC	2.47426							HC	0.850864
	HC	0.709562	3.2303	0.792784	1.05336				HC	1.01748		2.04911	0.76313
	HC	0.771105	0.108192	0.34151	0.584389	0.94737	2.54559		HC	0.371131	0.422396	0.30566	0.142102	0.258279	1.88296
	HC	0.756808							HC		0.344601
	HC	2.02371	0.703684						HC	8.26492	0.805524
	HC	1.16635	0.762072						HC	0.49039	1.54542
	HC	0.180742	0.324885						HC	0.691116	0.70125
	DM2	20.8455	2.61172	13.0592	1.11188				DM2	73.347	3.26029	1.11497	7.45392
	DM2	1.80458	1.08673						DM2	2.42279	0.64842
	DM2	1.02811	2.23716						DM2	0.90125	2.69758
	DM2	2.64818	1.92119						DM2	2.77984	1.42603
	DM2	7.31065	5.10414	11.3137	2.89186				DM2	1.87905	7.81728	1.63014	0.756284
	DM2	5.10414	7.46426	2.4402	1.96973				DM2	4.10296	11.8762	3.27615	6.85901
Figure 2H
TLR3 knockdown
	Kirou Score
	co siRNA				TLR3 siRNA
	HC	3.7	DM2	24.94	HC	0.56	DM2	46.57
	HC	-4.43	DM2	11.55	HC	-2.41	DM2	5.96
	HC	-1.76	DM2	26.13	HC	-1.44	DM2	51.83
	HC	-2.44	DM2	16.36	HC	1.66	DM2	33.3
	HC	3.43	DM2	69.05	HC	1.77	DM2	89.22
	HC	3.41	DM2	28.39	HC	-0.83	DM2	41.28
	HC	1.16			HC	-0.66
	n-fold values used to calculate Kirou Score
	co siRNA								TLR3 siRNA
	IFI44	Replicat 1	Replicat 2	Replicat 3	Replicat 4				IFI44	Replicat 1	Replicat 2	Replicat 3	Replicat 4
	HC	1.61142	1.23114	2.12874					HC	0.909618	1.05336	1.31039
	HC	0.882091							HC	0.806083
	HC	0.672839	0.986233	0.737135					HC	0.378492	0.539614	0.798298
	HC	0.922316	0.823591	0.63728	0.872968				HC	0.56383	0.803851	1.64718	0.925946
	HC	0.834509							HC	0.621575
	HC	1.40834							HC	0.869947
	HC	1.10496							HC	0.746907
	DM2	4.94167	1.32777						DM2	4.67511	1.95071
	DM2	3.01746	2.07053	2.82647					DM2	2.1116	1.68763	1.2605
	DM2								DM2
	DM2	1.64528	2.5403	3.77114					DM2	1.76949	2.76063	3.63008
	DM2	2.09701		3.07375					DM2	2.21658	2.43682
	DM2	2.39496	3.56771	1.46815					DM2	3.42238	2.90795	1.54649
	co siRNA								TLR3 siRNA
	IFI27	Replicat 1	Replicat 2	Replicat 3	Replicat 4				IFI27	Replicat 1	Replicat 2	Replicat 3	Replicat 4
	HC	1.42734	0.960373	1.82555					HC	0.472483	0.395477	1.29984
	HC	0.242659							HC	0.250347
	HC	0.764895	1.03646	0.919125					HC	0.305307	0.655954	1.37872
	HC	0.915945	1.00463	0.595979	0.785673				HC	0.383775	0.735433	1.20442	0.785673
	HC	3.63511							HC	2.81279
	HC	1.02243							HC	0.425432
	HC	1.41128							HC	0.862741
	DM2	12.0281							DM2	19.3376
	DM2	3.47818	5.03387	1.3632					DM2	2.76702	2.91131	0.272061
	DM2	12.1117							DM2	20.1587
	DM2	2.38392	6.02795	6.76614					DM2	1.92964	3.65955	29.6166
	DM2	45.2026	91.35	2.26106					DM2	40.4574	112.076	1.96837
	DM2	6.46059	10.471						DM2	5.45155	10.9536
	DM2
	co siRNA								TLR3 siRNA
	IRF7	Replicat 1	Replicat 2	Replicat 3	Replicat 4				IRF7	Replicat 1	Replicat 2	Replicat 3	Replicat 4
	HC	1.22547	0.972655	1.56374					HC	0.667035	0.294227	0.907519
	HC				0.643941				HC				0.560583
	HC	0.853128	1.08673	0.986233					HC	0.414181	0.68302	1.1607
	HC	0.956498	0.946058	0.64842	0.732043				HC	0.548412	0.861546	1.40444	0.779165
	HC				1.10957				HC				0.760489
	HC				1.35191				HC				0.760489
	HC				1.41421				HC				0.843816
	DM2	2.17347	1.19334						DM2	2.97935	1.13288
	DM2	1.90638	1.5966	1.95884					DM2	1.31342	1.50525	1.16878
	DM2	2.10672							DM2	2.97935
	DM2	1.36683	2.82843	1.71119					DM2	1.16743	2.37019	3.68075
	DM2	1.37872	1.27015						DM2	1.4323	1.78386
	DM2	2.17347	2.69447	1.16473					DM2	3.82378	2.86791	1.60214
	co siRNA								TLR3 siRNA
	Viperin	Replicat 1	Replicat 2	Replicat 3	Replicat 4				Viperin	Replicat 1	Replicat 2	Replicat 3	Replicat 4
	HC	1.84038	1.48968	3.3909					HC	1.71416	2.25793	1.82978
	HC	0.215088							HC	0.301034
	HC	0.660898	1.38511	0.511096					HC	0.273573	0.68302	0.947151
	HC	0.822165	0.484645	0.577009	1.47734				HC	0.320856	0.560583	5.45155	3.63763
	HC	1.77522							HC	0.489032
	HC	2.63536							HC	0.890693
	HC	0.672684							HC	0.310572
	DM2	6.68843	1.51887						DM2	16.4688	2.6081
	DM2	4.81488	1.52098	2.3669					DM2	1.00696	0.335643	0.349412
	DM2	8.14925							DM2	22.2644
	DM2	1.3036	11.9588	3.92221	1.10038				DM2	3.75809	12.0838	16.1859	0.772711
	DM2	4.69134	8.06496						DM2	9.06307	3.92221
	DM2	8.13984	19.5849	6.76458					DM2	28.84	40.8331	9.40221

## Sheet: Figure 3
Figure 3B
	LPAC and b-actin together														LPAC only									b-actin only
Quantification of LPAC Westernblot
	HC	0.11	DM2	0.57
	HC	0.21	DM2	0.28
	HC	0.21	DM2	0.56
	HC	0.29	DM2	0.56
	HC	0.57	DM2	0.7
	HC	0.2	DM2	0.33
	HC	0.2	DM2	0.83
			DM2	0.74
			DM2	0.3
Figure 3C
Immunhistochemistry LPAC
	HC	0.25	DM2	1
	HC	0.5	DM2	1.5
	HC	3	DM2	3
	HC	1.5	DM2	2
	HC	0.5	DM2	2
	HC	1.5	DM2	2
	HC	0.5	DM2	2.5
	HC	1	DM2	2
Figure 3C
Immunhistochemistry QAGR
	HC	1.5	DM2	2
	HC	1	DM2	2.5
	HC	2	DM2	3
	HC	1	DM2	3
	HC	0	DM2	3
	HC	0	DM2	1
	HC	1	DM2	2.5
	HC	1.5	DM2	3

## Sheet: Figure 4
Figure 4A
cell proliferation
days	HC							DM2
0	1	1	1	1	1	1	1	1	1	1	1	1	1	1	1	1
3	4.30116	5.7778	2.19233	1.7992	2.43128	2.144	2.64328	1.02304	1.70368	2.53508	1.88207	1.66547	2.34611	1.75467	1.50576	2.56057
5	5.27821	7.93932	3.1674	1.95777	3.34498	2.7326	3.23946	1.24076	1.86286	2.65435	2.09718	2.0513	2.50788	1.86331	1.71347	2.92028
7	6.23338	8.56396	3.73198	2.24157	4.25952	3.01398	3.502	1.45868	1.86713	3.0294	1.97035	2.31167	2.37507	1.92354	1.84742	3.15293
Figure 4B
ROS level normalized to cell number
	Replicat 1	Replicat 2	Replicat 3	Mean
HC	0.750323	0.589734	0.438215	0.59
HC	0.682877	0.541505	0.544124	0.59
HC	1.69161	1.22237	1.07885	1.33
HC	1.5864	1.44066	1.03185	1.35
HC	1.08359	0.777627	0.929	0.93
HC	1.09704	1.35931	1.8072	1.42
HC		1.06879	1.17076	1.12
HC		1	0.912485	0.96
DM2	1.89536	1.80129	2.31906	2.01
DM2	1.50829	1.5873	2.82935	1.97
DM2	1.02111	1.95218	1.5193	1.5
DM2	1.56623	1.59117	1.41756	1.52
DM2	1.23838	1.06246	1.1071	1.14
DM2	1.09016	1.3227	1.05559	1.16
DM2	1.86466	2.49772	1.86857	2.08
DM2	1.69445	2.56916	2.47109	2.24
DM2	0.901969	0.918674	1.17275	1
Figure 4C
senecent cells [%]
	Replicat 1	Replicat 2	Replicat 3	Mean
HC	5.19187	14.3885	10.6719	10.08
HC	6.14035	6.37255	7.77778	6.76
HC	25.2475	9.59302	11.2676	15.37
HC	20.603	13.5294	25.3968	19.84
HC	5.59441	4.30622	5.80205	5.23
HC	7.04698	13.0233	15.0862	11.72
HC	9.28074	13.2743	9.48905	10.68
HC	19.8738	14.5907		17.23
DM2	27.5591	15.3285	34.375	25.75
DM2	25	23.741	23.1156	23.95
DM2	25	20.9877	21.843	22.61
DM2	13.6364	23.9264	21.5686	19.71
DM2	28.934	19.5238	13.4921	20.65
DM2	34.7826	22.7027	20.9302	26.14
DM2	34.7826	21.9731	24.9084	27.22
DM2	36.8421	18.75	37.037	30.88
DM2	29.6167	33.218	28.2116	30.35
Figure 4F
BiP mRNA expression n-fold
	Replicat 1	Replicat 2	Replicat 3	Mean
HC	0.724471	0.88148	0.986721	0.86
HC	0.986233	0.79996	0.766158	0.85
HC	1.25266	1.37554	1.01446	1.21
HC	1.39959	0.724471	0.917458	1.01
HC	0.815072	1.15509	1.3479	1.11
HC	0.97942	1.0629	1.00745	1.02
HC	1.00347	1.15509	1.0466	1.07
DM2	1.04247	1.13524	0.714851	0.96
DM2	1.19748	1.14711	0.697717	1.01
DM2	1.38032	1.31039	1.3858	1.36
DM2	1.39959	1.264	0.87704	1.18
DM2	1.18099	1.28343	0.79593	1.09
DM2	1.44894	1.29235	0.867968	1.2
DM2	1.58008	1.94531	1.31951	1.61
DM2	1.49485	2.31819	0.933495	1.58
DM2	1.47427	1.02101	1.53156	1.34
Figure 4G
Blots
PERK	Blot 1												Blot 2												Blot 3												Blot 4												Blot 5
		without Ladder					with Ladder						without Ladder						with Ladder						without Ladder						with Ladder						without Ladder						with Ladder						without Ladder
Housekeeper for Blot above
	Qunatification of PERK
	PERK		Blot 1	Blot 2	Blot 3	Blot 4	Blot 5	Mean
		HC	0.433295				0.65	0.54
		HC			0.342219		0.900321	0.62
		HC		0.35266		0.852107		0.6
		HC	0.263723					0.26
		HC		0.239063				0.24
		HC			0.235396			0.24
		HC	0.0961738			0.509175		0.3
		DM2			0.596586			0.6
		DM2	0.115449					0.12
		DM2	0.743017					0.74
		DM2		0.409499				0.41
		DM2			1.42434		1.72545	1.57
		DM2		0.589331		0.570156		0.58
		DM2	1.47883			1.10821		1.29
		DM2			0.332187	0.804171		0.57
		DM2		0.586593			1.01961	0.8
eIF2a		Blot 1											Blot 2												Blot 3												Blot 4												Blot 5
		without Ladder					with Ladder						without Ladder						with Ladder						without Ladder						with Ladder						without Ladder						with Ladder						without Ladder
Housekeeper for Blot above
Qunatification of eIF2a
eIf2a		Blot 1	Blot 2	Blot 3	Blot 4	Blot 5	Mean
	HC	0.284856				0.69597	0.49
	HC			0.655401		0.637198	0.65
	HC		1.27288				1.27
	HC	0.228224			0.893215		0.56
	HC		0.83002				0.83
	HC			1.33075			1.33
	HC	0.365472			0.817166		0.59
	DM2			1.55904			1.56
	DM2	1.24897					1.25
	DM2	0.690687					0.69
	DM2		0.797431				0.8
	DM2			2.13104		0.568741	1.35
	DM2		1.27422		1.36911		1.32
	DM2	0.981195			1.08744		1.03
	DM2			4.0502	1.66359		2.86
	DM2		0.851235			0.63468	0.74
Figure 4H
PERK knockdown ISG expresion
	Kirou Score
	co siRNA				PERK siRNA
	HC	1.34	DM2	3.25	HC	-3.03	DM2	2.71
	HC	-1.34	DM2	15.31	HC	-1.22	DM2	7.08
	HC	3.27	DM2	8.31	HC	-0.02	DM2	23.02
	HC	0.08	DM2	-0.65	HC	-3.04	DM2	-2.16
	HC	-0.3	DM2	10.47	HC	1.47	DM2	4.07
	HC	3.56	DM2	7.22	HC	2.81	DM2	4.62
	HC	-2.9			HC	7.56
	HC	-4.68			HC	-3.03
	n-fold values used to calculate Kirou Score
	co siRNA					PERKsiRNA
	IFI44	Replicat 1	Replicat 2			IFI44	Replicat 1	Replicat 2
	HC	1.24345				HC	0.590208
	HC	0.96929	0.844977			HC	0.779707	0.312763
	HC	1.61888	1.56329			HC	0.514617	0.915066
	HC	0.64842	1.12581			HC	0.701104	0.523868
	HC	0.982821	0.672437			HC	0.776403	0.5055
	HC	1.24299	0.515732			HC	1.08714	0.213341
	HC	0.861496				HC	1.20905
	HC	0.751013	0.742416			HC	0.737001	0.355521
	DM2	1.02128				DM2	0.755512
	DM2	1.92519				DM2	0.970115
	DM2	2.97935	1.20955			DM2	2.52993	0.974963
	DM2					DM2
	DM2	1.55833	1.68261			DM2	0.70861	1.20236
	DM2					DM2
	co siRNA					PERKsiRNA
	IRF7	Replicat 1	Replicat 2			IRF7	Replicat 1	Replicat 2
	HC	0.981838				HC	0.79616
	HC	0.746131	1.07066			HC	1.01418	0.319664
	HC	1.11149	0.833386			HC	1.13559	0.480005
	HC	0.934651	1.40547			HC	0.914721	0.39893
	HC	1.29012	0.797407			HC	1.55351	0.679881
	HC	1.31759	0.766107			HC	2.12057	0.298527
	HC	0.895548				HC	1.62854
	HC	0.86316	0.824062			HC	0.678745	0.353277
	DM2					DM2
	DM2	2.1622				DM2	1.37775
	DM2	2.10307	0.68084			DM2	2.31475	0.694618
	DM2	1.03347				DM2	1.03385
	DM2	1.95545	1.26976			DM2	2.07612	0.870019
	DM2					DM2
	co siRNA					PERKsiRNA
	Viperin	Replicat 1	Replicat 2			Viperin	Replicat 1	Replicat 2
	HC	1.45205				HC	0.178308
	HC	0.699793	0.632524			HC	0.647894	0.0605808
	HC	2.14355	1.36566			HC	0.464367	0.267578
	HC	0.30566	2.11384			HC	0.120911	0.0409583
	HC	2.18102	0.547656			HC	0.791796	0.220979
	HC	4.91444	0.32518			HC	0.776621	0.117573
	HC	0.523096				HC	0.622323
	HC	0.267895	0.811022			HC	0.451813	0.0473905
	DM2					DM2
	DM2	2.24233				DM2	0.739015	0.166821
	DM2	3.69353	0.219262			DM2	4.33818	0.10374
	DM2					DM2	0.155456	0.0568366
	DM2	4.25748	2.03752			DM2	1.1151	0.553362
	DM2	3.36782				DM2	0.576555
	co siRNA					PERKsiRNA
	Mx1	Replicat 1	Replicat 2			Mx1	Replicat 1	Replicat 2
	HC	1.17727				HC	0.237855
	HC	1.4502	1.2628			HC	1.06869	0.232029
	HC	1.73057	1.06948			HC	0.327122	0.494267
	HC	0.344184	1.50282			HC	0.252109	0.158673
	HC	1.15769	0.492706			HC	0.529453	0.278075
	HC	3.07339	0.472525			HC	1.65626	0.201859
	HC	0.695297				HC	0.935413
	HC	0.397499	0.702729			HC	0.4028	0.136379
	DM2					DM2
	DM2	4.56701	2.00472			DM2	1.62368	1.32667
	DM2	4.17348	0.502317			DM2	3.83121
	DM2	0.889613				DM2	0.351867	0.58744
	DM2	2.2756	1.17999			DM2	0.639537	0.856112
	DM2					DM2
	co siRNA					PERKsiRNA
	DDX58	Replicat 1	Replicat 2			DDX58	Replicat 1	Replicat 2
	HC	1.0467				HC	0.369119
	HC	0.842355	1.06386			HC	0.513899	0.329117
	HC	1.23756	0.919425			HC	0.385462	0.840905
	HC	0.825019	1.10511			HC	0.652379	0.482989
	HC	1.16272	0.925108			HC	0.724898	0.673758
	HC	1.62828	0.695674			HC	1.11433	0.429739
	HC	0.904613				HC	0.98338
	HC	0.648612	0.656827			HC	0.533937	0.286599
	DM2	2.42513	1.12782			DM2	2.54258	0.659996
	DM2	1.76235	1.35872			DM2	1.24708	0.974365
	DM2	1.44643	0.632328			DM2	1.0881	0.429149
	DM2	0.836536				DM2	0.372515
	DM2	1.66728	1.25306			DM2	0.515704	0.664164
	DM2	2.02001				DM2	1.78922
Figure 4I
PERK knockdown ROS level
	co siRNA	Replicat 1	Replicat 2	Replicat 3	Replicat 4	Mean		PERK siRNA	Replicat 1	Replicat 2	Replicat 3	Replicat 4	Mean
	HC	0.0947837	0.54551	0.383775		0.34		HC	0.0309118	0.302928	0.1828		0.17
	HC	0.458794	0.142849			0.3		HC	0.298681	0.078301			0.19
	HC	1.98637	1.93362	0.813694		1.58		HC	3.55677	2.18317	0.293107		2.01
	HC	0.890082	1.00629			0.95		HC	1.44404	0.430202			0.94
	HC	0.664754	0.7066	0.266697		0.55		HC	0.910281	1.11556	0.341365		0.79
	HC	1.5746	1.10675	1.91332	2.01572	1.65		HC	0.676893	0.908758	0.542555	1.15485	0.82
	HC	2.25499	1.27962			1.77		HC	0.351871				0.35
	HC	0.0756291	0.3444	0.32089		0.25		HC	0.0130485	0.22089	0.202115		0.15
	DM2	1.40874	1.90318			1.66		DM2	0.329243	1.9847			1.16
	DM2	4.99346	4.66088			4.83		DM2	4.19977	3.58644			3.89
	DM2	1.59513	2.12627			1.86		DM2	1.23993	1.39291			1.32
	DM2	1.97613	1.28044	1.04486		1.43		DM2	1.23012	1.01689	1.76965		1.34
	DM2	2.18865	0.928386	1.93107		1.68		DM2	1.58264	0.949005	0.586294		1.04
	DM2	1.05719	1.26275	1.52944		1.28		DM2	0.256875	0.543008	0.604405		0.47
	DM2	1.48195	1.07493			1.28		DM2	0.385629	1.45501			0.92
	DM2	0.168571	0.958272	0.536031		0.55		DM2	0.142293	1.27847	0.338672		0.59
Figure 4J
IRE1a	Blot 1												Blot 2												Blot 3												Blot 4												representative blots
	without Ladder						with Ladder						without Ladder						with Ladder						without Ladder						with Ladder						without Ladder						with Ladder						without Ladder
Housekeeper for Blot above
Quantification of IRE1a
		Blot 1	Blot 2	Blot 3	Blot 4	Mean
	HC	0.846393				0.85
	HC			0.809961		0.81
	HC		1.69001			1.69
	HC	0.972774			0.999899	0.99
	HC		0.704854			0.7
	HC			0.63813		0.64
	HC	1.08337			0.957477	1.02
	DM2			0.724524		0.72
	DM2	0.450873				0.45
	DM2	0.775527				0.78
	DM2		0.670362			0.67
	DM2			0.667175		0.67
	DM2		0.75756		0.813093	0.79
	DM2	0.71061			0.867027	0.79
	DM2			0.296457		0.3
	DM2		0.506692		0.952946	0.73
Figure 4K
ATF6 mRNA expression		Replicat 1	Replicat 2	Replicat 3	Replicat 4	Mean
	HC	0.862542	1.0403	1.19452		1.03
	HC	0.934111	0.807761	0.725189		0.82
	HC	1.05458	1.10573	1.03271		1.06
	HC	1.24114	1.01396	0.763886		1.01
	HC	0.963707	1.09202	1.16994		1.08
	HC	0.983957	1.23285	1.2154		1.14
	HC	0.891929	0.883928	1.02913		0.93
	DM2	1.50177	1.13053	1.21119		1.28
	DM2	1.86822	0.970634	0.973619		1.27
	DM2	1.29834	1.43396	0.933957		1.22
	DM2	1.19886	0.896267	0.824407		0.97
	DM2	0.856584	1.19334	0.620468		0.89
	DM2	1.23685	1.00116	0.676625		0.97
	DM2	1.07674	1.21139	1.39474		1.23
	DM2	1.55473	1.65519	1.44036		1.55
	DM2	1.50699	1.04729	1.13288	0.953582	1.16
Figure 4L	Blot 1												Blot 2												Blot 3												Blot 4												Blot 5
ATF6	without Ladder						with Ladder						without Ladder						with Ladder						without Ladder						with Ladder						without Ladder						with Ladder						without Ladder
Housekeeper for Blot above
Quantification ATF6
	ATF6	Blot 1	Blot 2	Blot 3	Blot 4	Blot 5	Blot 6	Mean
	HC	0.820572					0.772407	0.8
	HC			0.903974			1.14606	1.03
	HC		0.692556					0.69
	HC	0.736329			0.717741	0.684747		0.71
	HC		0.834006					0.83
	HC			0.49399				0.49
	HC	0.612125			0.736507	0.839302		0.73
	DM2			0.895789				0.9
	DM2	1.07527						1.08
	DM2	0.946435						0.95
	DM2		0.576905		0.459616			0.52
	DM2			1.19065			0.877012	1.03
	DM2		0.684596		0.764147	0.690769		0.71
	DM2	1.5501			0.667059	0.758996		0.99
	DM2			0.426981	0.419366	0.592444		0.48
	DM2		0.660916				0.663683	0.66
ATF6-N
	Blot 1																	Blot 2													Blot 3												representative blots
	without Ladder								with Ladder									without Ladder							with Ladder						without Ladder						with Ladder						without Ladder
Housekeeper for Blot above
		Quantification of the specific ATF6-N band was only performed where it was visible.
Quantification ATF6-N
	ATF6-N	Blot 1	Blot 2	Blot 3	Mean
	HC			0.0622649	0.06
	HC	0.0532792		0.0620444	0.06
	HC	0.0948124			0.09
	HC	0.134604		0.0853361	0.11
	HC			0.0312153	0.03
	HC	0.0585148			0.06
	HC	0.108491	0.0566795		0.08
	HC	0.186999	0.129751		0.16
	DM2	0.122055			0.12
	DM2	0.106674			0.11
	DM2		0.181499		0.18
	DM2	0.147219	0.202018		0.17
	DM2	0.178781	0.152278		0.17
	DM2	0.146681			0.15
	DM2	0.11949	0.0956025		0.11
Figure 4M
ATF6 knockdown ISG expression
	Kirou Score
	co siRNA				ATF6 siRNA
	HC	1.71	DM2	6.13	HC	-1.52	DM2	1.81
	HC	0.02	DM2	23.68	HC	-1.14	DM2	10.9
	HC	3.55	DM2	9.96	HC	-0.57	DM2	4.06
	HC	-4.66	DM2	-2.09	HC	-3.97	DM2	-1.3
	HC	-5.19	DM2	1.6	HC	-2.89	DM2	-0.31
	HC	1.11	DM2	20.68	HC	2.69	DM2	3.69
	HC	5.71	DM2	2.68	HC	9.21	DM2	0.35
	HC	-2.25	DM2	4.09	HC	-1.81	DM2	0.62
			DM2	14.18			DM2	0.74
	n-fold values used to calculate Kirou Score
	IFI44					IFI44
	co siRNA	Replicat 1	Replicat 2	Replicat 3		ATF6 siRNA	Replicat 1	Replicat 2	Replicat 3
	HC	1.72907	1.9411	1.92936		HC	1.36604	1.17436	1.70305
	HC	1.23971	1.97503	1.52428		HC	1.20581	1.04745	1.4826
	HC	2	1.24995	1.83163		HC	1.52098	0.91502	1.25538
	HC	1.61985	0.177007	0.224241		HC	0.380245	0.117593	0.326041
	HC	0.739694	0.583124	0.550237		HC	0.613442	0.213436	0.789015
	HC	1.08298	1.33503	1.17946		HC	1.07923	0.638109	2.537
	HC	0.986233	2.28449	1.51375		HC	1.28788	2.18385	5.55245
	HC	0.744839	0.662905	0.84272		HC	0.933033	0.431333	0.675077
	DM2	2.58471	2.87164	2.90417		DM2	1.95206	1.78	3.33601
	DM2			3.51403		DM2			4.75065
	DM2	2.05623	3.6348	3.41794		DM2	1.51572	2.19143	4.38667
	DM2					DM2
	DM2	1.25701		1.88966		DM2	1.3566		1.38811
	DM2	2.34567	1.85559	6.11828		DM2	3.41054	1.0188	1.57803
	DM2	1.42405	1.11101	2.33452		DM2	0.99654	0.777479	2.45909
	DM2					DM2
	DM2	3.34035	1.10717	2.30238		DM2	1.54756	0.886919	2.255
	IRF7					IRF7
	co siRNA	Replicat 1	Replicat 2	Replicat 3		ATF6 siRNA	Replicat 1	Replicat 2	Replicat 3
	HC	0.903596	1.51769	1.03034		HC	0.792098	0.750995	0.893863
	HC	0.825735	1.78	1.03392		HC	0.955117	1.08438	1.07783
	HC	1.21736	0.859682	1.45208		HC	0.971813	0.627147	0.860427
	HC	1.02154	0.388739	0.529655		HC	0.623625	0.212698	0.668095
	HC	0.869797	0.565216	0.591777		HC	0.765116	0.26277	0.780854
	HC	0.995677	1.04021	0.896966		HC	0.955117	0.544074	1.57257
	HC	1.0561	2.12413	1.56171		HC	1.32754	1.33041	3.72728
	HC	1.44268	0.886919	1.47235		HC	1.28231	0.799337	1.08532
	DM2	1.20476		1.13928		DM2	0.754582		1.27291
	DM2	2.90543				DM2	1.56238
	DM2	1.17997	2.94216	1.85719		DM2	0.869797	1.8174	2.85428
	DM2	0.638939				DM2	0.571866
	DM2	1.29123		1.93606		DM2	1.33677		1.22105
	DM2	1.20476	1.62099	4.05057		DM2	2.17159	0.908699	1.1592
	DM2	0.866787	0.772108	1.25104		DM2	0.606572	0.674493	1.66801
	DM2					DM2
	DM2	2.01217		1.07783		DM2	1.21314		1.19592
	Viperin					Viperin
	co siRNA	Replicat 1	Replicat 2	Replicat 3		ATF6 siRNA	Replicat 1	Replicat 2	Replicat 3
	HC	1.67525	1.44518	1.75854		HC	0.586163	0.568901	1.6238
	HC	0.776133	1.75473	0.666361		HC	1.03841	0.563017	1.8913
	HC	3.09379	1.16979	2.16501		HC	3.82213	0.637833	1.33272
	HC	1.93496	0.130874	0.239712		HC	0.417363	0.0751674	0.643662
	HC	0.765447	0.295504	0.469558		HC	1.27401	0.0703771	1.88475
	HC	1.1168	2.47298	2.26479		HC	2.93706	0.777142	12.7231
	HC	1.47875	4.72807	2.61059		HC	3.03012	1.63722	20.9572
	HC	0.519205	0.745484	0.59229		HC	1.14423	0.45573	0.913436
	DM2					DM2
	DM2					DM2
	DM2					DM2
	DM2					DM2
	DM2	1.38932	0.2359	1.24779		DM2	1.58488	0.173289	0.897743
	DM2					DM2
	DM2	0.701918	0.419357	4.75477		DM2	0.537514	0.370167	5.6544
	DM2	4.39047	0.346578	7.59145		DM2	2.79796	0.646737	6.27395
	DM2	7.13234				DM2	2.57465
	Mx1					Mx1
	co siRNA	Replicat 1	Replicat 2	Replicat 3		ATF6 siRNA	Replicat 1	Replicat 2	Replicat 3
	HC	0.554544	1.84837	1.95291		HC	1.1168	0.927391	2.31438
	HC	1.14027	2.10125	0.823948		HC	1.77077	1.07643	2.81011
	HC	3.30437	1.11439	2.29044		HC	2.5392	0.737774	1.5477
	HC	2.22232	0.100918	0.238263		HC	0.476113	0.0686903	0.855966
	HC	0.69949	0.286429	0.275596		HC	0.84345	0.0509862	1.26192
	HC	1.9177	2.38048	2.65852		HC	4.5453	0.838714	12.5153
	HC	1.15619	3.54614	1.97332		HC	2.39392	1.81661	18.6438
	HC	0.752297	0.946878	0.787649		HC	1.99222	0.655765	1.02856
	DM2			3.30723		DM2			3.54461
	DM2	18.5632	3.72244	11.1628		DM2	6.77103	4.61474	22.0946
	DM2	3.3738	4.23174	6.96742		DM2	1.37019	2.19048	9.38675
	DM2	0.685095	0.911459	1.3525		DM2	0.985806	0.426687	3.16153
	DM2	1.46853	0.151906	1.76617		DM2	1.56306	0.165081	1.06483
	DM2	4.37528	2.29143	36.3939		DM2	12.1626	0.847479	1.51637
	DM2	1.52032	0.815779	4.94382		DM2	1.32811	0.591008	6.45593
	DM2		0.169135			DM2		0.251957
	DM2	9.31383	0.844547	3.03275		DM2	3.60344	0.640047	2.98065
	DDX58					DDX58
	co siRNA	Replicat 1	Replicat 2	Replicat 3		ATF6 siRNA	Replicat 1	Replicat 2	Replicat 3
	HC	1.04563	1.38932	1.09477		HC	0.701918	0.68986	0.76346
	HC	0.682724	1.34665	0.886151		HC	0.770771	0.613177	0.673909
	HC	1.34665	1.1764	1.68836		HC	1.36545	0.685095	1.24024
	HC	1.01469	0.346127	0.605259		HC	0.792441	0.223659	0.560826
	HC	0.888458	0.576094	0.787649		HC	0.855224	0.325195	0.93993
	HC	1.02767	1.0529	1.06115		HC	1.11294	0.466314	1.53222
	HC	1.12068	2.2105	1.27954		HC	1.49939	1.26521	3.03275
	HC	1.12848	0.978996	0.943193		HC	1.10909	0.588198	0.692855
	DM2	1.74035	1.60701	1.37614		DM2	1.03841	0.996109	1.44455
	DM2	3.3389	2.48695	3.22797		DM2	1.83321	3.3505	3.70796
	DM2	1.13632		1.84756		DM2	0.747101		1.98017
	DM2	0.645897		1.12165		DM2	0.580101		1.0144
	DM2	1.19696		1.47491		DM2	1.12457		1.13337
	DM2	1.26521				DM2	1.78308
	DM2	1.30529	0.876226	1.80954		DM2	0.996109	0.606834	1.65936
	DM2	1.68106	0.692255	1.70601		DM2	1.28732	0.594346	1.53222
	DM2	2.64703	0.776133	1.13337		DM2	1.40384	0.621736	1.0797
Figure 4N
Housekeeper for Blot above
[truncated: 1 more columns]

## Sheet: Figure 5
Figure 5A
	TPG (from 25µM)			TN (from 300µM)			BHQ (from 100µM)			CPA (from 100µM)
	Replicat 1	Replicat 2	Replicat 3	Replicat 1	Replicat 2	Replicat 3	Replicat 1	Replicat 2	Replicat 3	Replicat 1	Replicat 2	Replicat 3
	9.483	16.72	11.429	9.483	16.72	11.429	8.849	15.18	13.864	8.849	15.18	13.864
	11.429	22.497	14.099	9.824	12.143	8.948	10.38	11.978	8.849	9.885	12.57	8.849
	18.805	14.099	16.72	9.877	22.137	12.779	9.885	21.781	11.693	9.885	23.309	12.16
	101.806	98.769	93.969	10.999	14.508	14.26	10.656	13.822	13.822	11.426	14.812	15.062
	224.69	314.428	364.823	62.761	42.591	39.912	38.35	20.219	24.527	21.012	16.484	22.217
	943.325	1058.38	1408.57	113.392	208.403	156.025	60.773	41.202	56.564	24.744	16.47	16.52
	2071.19	2127.91	1797.3	318.715	351.431	394.766	85.718	93.215	103.606	903.794	672.92	447.912
	1370.24	1979.83	2225.08	652.488	633.83	776.961	197.172	164.732	183.742	3359.88	4734.43	4989.37
	750.703	834.605	1139.17	549.63	655.867	576.775	297.172	332.15	311.076	1260.15	1665.49	1451.68
	26.91	29.07	38.654	20.78	25.426	19.011	43.215	28.995	33.606	26.492	34.445	21.579
Figure 5B
		1% DMSO			TG			TN			dsDNA			3pRNA
		Replicat 1	Replicat 2	Replicat 3	Replicat 1	Replicat 2	Replicat 3	Replicat 1	Replicat 2	Replicat 3	Replicat 1	Replicat 2	Replicat 3	Replicat 1	Replicat 2	Replicat 3
	WT	64.7844	16.2005	17.2967	24662.8	23090.3	28358.6	1936.82	1917.89	2371.81	39268.3	2482.84	64455.8	80543.9	69793.8	76075.3
	ERN-/- #1	49.6245	42.9422	52.7778	22698.5	19377.4	29283.3	1195.31	1318.11	1407.59	67085.7	57065.6	83464.6	86256.6	95473	166598
	ERN-/- #2	53.4082	42.9422	55.424	19037.9	20611.9	19292.9	892.357	978.252	1028.2	40619.5	39158.1	75181.8	75699.1	88006.1	97236
	ERN-/- #3	65.7384	64.7844	86.6071	18152.8	20945.7	29490.9	3677.87	3827.52	6676.46	38123.8	33266.5	45037.1	66866.2	72204	79496.2
	EIF2AK3-/- #1	43.8117	2.87068	5.60919	20122.5	17791.6	29202.6	1159.97	1215.12	1964.15	57065.2	52257	69081.9	77372.9	66861.6	130846
	EIF2AK3-/- #2	26.2833	26.2833	40.2246	18805.1	16129.8	31721.8	1586.43	1513.28	1757.19	52085.2	31699.3	37845.2	58401.7	64070.7	94975.2
	EIF2AK3-/- #3	53.4082	12.435	24.352	16141.4	20265.9	17602.1	1719.12	1862.71	2680.22	42609.7	48770.1	45771.2	76652.3	89330.8	93218.8
	ATF6A/B-/- #1	46.1597	64.7844	87.9566	22.7661	20.4705	34.2893	49.306	18.3805	73.7277	89961.4	82092.6	173096	99194.1	94224.4	118245
	ATF6A/B-/- #2	27.9216	20.4705	31.9014	48.6252	20.4705	63.7373	20.4705	16.6325	18.7447	62904	56451.1	66966.5	91942.7	94374.4	105459
	ATF6A/B-/- #3	20.4705	20.4705	36.8227	22.7661	17.2181	32.6682	42.6127	38.2505	48.3744	33039.2	46744.8	65158.6	81587.7	100875	101934
Figure 5C
		Wildtype				cGAS-/-				MAVS -/-				STING-/-				IRF3-/-
		Replicat 1	Replicat 2	Replicat 3	Replicat 4	Replicat 1	Replicat 2	Replicat 3	Replicat 4	Replicat 1	Replicat 2	Replicat 3	Replicat 4	Replicat 1	Replicat 2	Replicat 3	Replicat 4	Replicat 1	Replicat 2	Replicat 3	Replicat 4
	DMSO	11.43	11.19	0	9.04	0	9.74	9.68	7.97	13.52	10.65	12.73	8.51	11.43	9.74	12.73	15.48	13.52	0	14.37	0
	BHQ 20µM	555.46	715.46	448.17	524.13	10.02	11.19	12.73	8.51	639.53	664.3	996.33	700.71	22.98	23.17	29.17	19.62	38.29	40.86	48.01	37.12
	CPA 4µM	2161.37	2256.42	2024.45	1897.94	56.12	73.71	87.15	57.36	2606.48	2923.62	3354.26	2072.26	53.05	64.46	74.4	47.6	80.48	71.99	109.22	60.26
	TG 200nM	1924.06	2399.49	2290.93	2029.73	35.5	38.98	56.05	32.32	1983.76	2330.33	2699.79	1937.05	22.94	21.95	27.7	17.91	26.51	27.76	38.31	27.54
	TN 12µM	1074.16	1312.49	794.03	950.06	11.43	10.65	15.89	9.04	1139.29	1176.06	1638.46	819.74	13.52	15	16.4	13.89	9.13	9.74	14.37	7.97
	HT-DNA	5011.35	5534.53	6172.87	4068.98	18.92	20.87	25.01	15.48	5619.44	5599.47	7712.18	4772.86	55.63	60.53	76.76	50.57	55.56	51.36	64.19	44.25
	3pRNA	8533	10249.8	13329.4	9230.31	10943.2	11254.4	14092.2	8743.76	19.55	25.73	27.94	18.95	10894.8	9695.39	12857.8	9496.49	4620.28	3942.51	4970.2	3430.97
Figure 5D
		WT				STING-/-				ATF6A-/-/ATF6B-/-
		Replicat 1	Replicat 2	Replicat 3	Replicat 4	Replicat 1	Replicat 2	Replicat 3	Replicat 4	Replicat 1	Replicat 2	Replicat 3	Replicat 4
	DMSO	4.64e-05	1.41e-05	1.39e-05	1.16e-05	2.48e-05	6.08e-06	5.89e-06	5.66e-06	4.43e-05	9.75e-06	1.14e-05	8.5e-06
	1 nM	0.000136	5.18e-05	7.94e-05	2.74e-05	2.88e-05	6.31e-06	6.38e-06	5.06e-06	5.18e-05	9.5e-06	1.13e-05	9.31e-06
	5 nM	0.000225	0.000171	0.000141	0.000149	2.76e-05	6.75e-06	7.31e-06	6.25e-06	4.32e-05	1.09e-05	1.28e-05	1.08e-05
	1 nM (chronic)	6.69e-05	2.77e-05	5.24e-05	4.47e-05	3.05e-05	5.72e-06	7.38e-06	5.18e-06	4.06e-05	1.19e-05	1.03e-05	9.75e-06
	5 nM (chronic)	0.000188	6.09e-05	6.94e-05	0.000106	2.71e-05	6.94e-06	7.38e-06	5.49e-06	4.5e-05	1.5e-05	2.23e-05	9.44e-06
Figure 5E
	DDX58
		Undepleted										IMT1 mt depleted
		Replicat 1	Replicat 2	Replicat 3	Replicat 4	Replicat 5	Replicat 6	Replicat 7	Replicat 8	Replicat 9	Replicat 10	Replicat 1	Replicat 2	Replicat 3	Replicat 4	Replicat 5	Replicat 6	Replicat 7	Replicat 8	Replicat 9	Replicat 10
	TPG 0.2μM	99.3765	71.6242	75.3143	194.732	122.515	127.205	43.2481	112.083	80.0321	79.0313	25.5725	30.7735	43.1215	25.4299	20.4183	19.5188	16.7109	31.616	38.01	57.4304
	TPG 5μM	113.837	100.75	119.45	274.277	260.521	167.199	97.2947	117.652	115.77	158.005	44.6021	57.1368	70.0603	74.9696	25.3918	49.4253	56.1127	44.6582	73.7395	93.2165
	Tunicamycin 5μg/ml	7.66075	8.02072	8.91916	6.80404	7.12712	7.2716	5.79834	9.18009	9.80573	10.1896	1.26092	2.19642	5.757	1.13263	2.03003	4.63765	2.43372	1.51518	2.90776	6.10707
	Tunicamycin 20μg/ml	12.4747	12.4833	5.70564	9.39603	10.0166	5.14652	12.6495	15.6288	13.4776	6.63348	2.1861	1.72706	2.28029	1.84503	1.40467	1.74601	5.98956	2.86079	1.85903	2.76765
	HTDNA	81.3286	40.5555	66.053	133.376	131.802	63.3876	47.5377	87.8149	42.6669	87.0379	127.337	31.3564	81.2938	45.7835	32.3426	28.0749	30.9272	40.8879	54.2897	86.0704
	IVT4	129.033	70.5965	123.613	236.07	193.301	135.809	54.5838	156.89	83.6276	164.177	62.596	99.9986	187.365	149.607	163.48	44.1814	114.9	70.0917	129.128	196.247
	CXCL10
		Undepleted										IMT1 mt depleted
		Replicat 1	Replicat 2	Replicat 3	Replicat 4	Replicat 5	Replicat 6	Replicat 7	Replicat 8	Replicat 9	Replicat 10	Replicat 1	Replicat 2	Replicat 3	Replicat 4	Replicat 5	Replicat 6	Replicat 7	Replicat 8	Replicat 9	Replicat 10
	TPG 0.2μM	18202.6	6023.13	5098.47	3319.25	3060.52	1671.99	1424.23	7975.36	6424.16	3840.55	303.552	274.235	147.968	85.5358	56.8819	29.6154	21.9089	295.102	150.998	112.174
	TPG 5μM	27807.7	11985.6	7169.92	6883.9	4754.08	3487.19	2740.75	13254.1	7844.47	9086.95	556.59	384.993	267.77	110.27	103.155	67.951	51.5053	440.526	295.005	113.089
	Tunicamycin 5μg/ml	72.8061	56.9474	28.9291	12.9155	10.6144	9.19561	6.55667	65.8183	13.2566	15.2062	6.90605	4.0413	2.55759	2.03546	1.76319	1.65815	1.26723	4.37839	3.07183	1.48074
	Tunicamycin 20μg/ml	38.7627	36.59	32.2595	26.9201	24.9825	13.635	11.0383	42.911	41.0526	31.1938	7.00074	6.30174	5.58385	2.58249	2.12023	2.0401	1.96915	7.33412	6.9545	2.81618
	HTDNA	2964.21	844.151	1688.03	12196.1	4743.57	409.015	252.491	930.005	2169.44	12776	891.483	253.186	3217.83	1048.46	494.849	211.386	132.229	316.652	4107.34	1198.76
	IVT4	27950.2	7254.41	9080.08	115081	26333.1	3476.78	1005.23	9022.17	10256.9	143447	8004.42	1967.51	26458.4	9304.25	8364.02	718.606	821.297	2104.78	26996.3	10429.2

## Sheet: Figure 6
Figure 6A
cGAS knockdown ISG expression
	Kirou Score
	co siRNA				cGAS siRNA
	HC	0.27	DM2	18.65	HC	1.38	DM2	10.56
	HC	-3.27	DM2	10.53	HC	-4.28	DM2	3.08
	HC	2	DM2	3.04	HC	0.58	DM2	-1.95
	HC	1.69	DM2	24.02	HC	2.46	DM2	9.74
	HC	0.93	DM2	5.11	HC	-1.57	DM2	5.05
	HC	-1.14	DM2	4.78	HC	-4.72	DM2	0.11
	HC	-0.79			HC	-3.47
	n-fold values used to calculate Kirou Score
	IFI44									IFI44
	co siRNA	Replicat 1	Replicat 2	Replicat 3	Replicat 4	Replicat 5	Replicat 6	Replicat 7		cGAS siRNA	Replicat 1	Replicat 2	Replicat 3	Replicat 4	Replicat 5	Replicat 6	Replicat 7
	HC	1.27309	1.70232	1.61328						HC	0.834124	1.05885	0.646176
	HC	0.80571								HC	0.274206
	HC	0.974905	2.25793							HC	0.600124	0.716978
	HC	0.741405	0.680657	1.00579	1.99078					HC	0.427304	0.657471	0.279968	0.427304
	HC	0.650671	0.587435	0.619854						HC	0.335643	0.777816	0.142595
	HC	1.05885	1.0163	0.968171	0.759611					HC	0.502606	0.450105	0.306367	0.398688
	HC	0.94442	1.32715	1.02693	0.66128					HC	0.511391	0.600124	0.177801	0.728668
	DM2	1.71515	2.17096	5.12482	2.25793	1.56193	3.96778			DM2	0.903335	1.46747	1.26795	0.832199	0.417062	0.834124
	DM2	1.2505	2.25532	1.51572	2.42419	1.85318	1.01279	0.935191		DM2	0.583377	1.35035	0.946058	0.994815	0.655197	0.373281	1.01279
	DM2									DM2
	DM2	1.0811	1.42241	2.57279	2.98452					DM2	0.845279	0.909618	1.22123	1.44643
	DM2	1.55025	1.4871	2.25793						DM2	0.723217	1.02278	0.724471
	Mx1									Mx1
	co siRNA	Replicat 1	Replicat 2	Replicat 3	Replicat 4					cGAS siRNA	Replicat 1	Replicat 2	Replicat 3	Replicat 4
	HC	1.29534	0.869043							HC	1.09303	0.346878
	HC	0.834124								HC	0.640972
	HC	0.925518								HC	0.931956
	HC	0.640232	1.16743							HC	0.947151	1.05214
	HC	1.15069								HC	0.320301
	HC	0.980552	0.988514							HC	0.418027	0.234609
	HC	1.59291	0.866537							HC	0.481854	0.56188
	DM2	1.54399	1.44143							DM2	2.28416	0.318088
	DM2	5.15748	0.902814							DM2	1.08423	0.866037
	DM2	2.34026	1.49831	0.610262						DM2	1.01866	1.27309	0.337393
	DM2	0.609909	1.16339	1.45229	2.22299					DM2	0.624887	0.99539	0.424352	0.981119
	DM2	1.83825	1.39313	0.465709						DM2	1.99078	0.770215	0.225703
	DM2	4.16024	2.17096	2.54618	0.970971					DM2	1.31191	1.05946	2.37567	0.52033
	IRF7									IRF7
	co siRNA	Replicat 1	Replicat 2	Replicat 3	Replicat 4	Replicat 5				cGAS siRNA	Replicat 1	Replicat 2	Replicat 3	Replicat 4	Replicat 5
	HC	1.20442	0.349896	1.07177						HC	0.535268	0.481297	1.05336
	HC	0.794618								HC	0.408479
	HC	1.04488	1.29235							HC	0.467596	0.420448
	HC	0.799221	0.817902	1.23971	1.85746					HC	0.502316	0.904379	0.461691	0.374577
	HC	0.946058	1	0.933033						HC	0.560583	0.787308	0.539614
	HC	1.01572	1.11471	0.858565	0.65444					HC	0.384885	0.341905	0.392292	0.41851
	HC	0.984525	1.12246	0.939523	0.82264					HC	0.362864	0.418027	0.260616	0.831238
	DM2	1.0693	3.85038	1.30134	0.972655					DM2	0.748289	0.482968	1.22688	0.442884
	DM2	2.15596	1.10957	0.986233	0.589815					DM2	0.746562	0.659754	0.466516	0.881684
	DM2	0.748721								DM2	0.313709
	DM2	1.09619	1.17555	2.56982	1.94531	5.86989				DM2	0.723217	0.552227	1.21139	2.04911	0.587774
	DM2	1.48968	1.61888							DM2	1.20999	1.20581
	Viperin									Viperin
	co siRNA	Replicat 1	Replicat 2	Replicat 3	Replicat 4	Replicat 5				cGAS siRNA	Replicat 1	Replicat 2	Replicat 3	Replicat 4	Replicat 5
	HC	1.32409	0.340329	0.82932						HC	1.16878	0.265172	0.806642
	HC	0.590496								HC	0.19751
	HC	1.27899								HC	1.40932	0.187505
	HC	0.523647	0.106211	0.867539						HC	0.624887	0.176165	0.898132
	HC	0.624165	2.93834	1.20581						HC	0.0899333	0.933033	0.149167
	HC	1.54221	1.62638	0.398688						HC	0.0340784	0.5328	1.08548
	HC	0.64842	1.17419	1.15269	0.457973					HC	0.0240137	0.355191	0.332171	0.589815
	DM2	4.34694	13.8967	6.86852	1.06437	7.69186				DM2	6.9163	7.19336	0.287175	0.885768	1.13158
	DM2	0.852635	2.17347	1.39959	0.872564					DM2	0.381565	0.50698	1.69937	1.11987
	DM2	0.714497	5.78239	0.18621	2.79917	2.03261				DM2	0.0317962	1.04367	0.178006	0.486327	0.217386
	DM2	0.626332	11.432	13.3152	9.22149					DM2	0.272627	1.09051	5.35171	4.27226
	DM2	1.09429	1.18921	2.76063	2.76063	1.116				DM2	0.0270168	0.416099	1.64148	0.787308	1.56193
	DM2	0.582367	1.66248							DM2	0.0227972	0.604299
	DDX58									DDX58
	co siRNA	Replicat 1	Replicat 2	Replicat 3						cGAS siRNA	Replicat 1	Replicat 2	Replicat 3
	HC	1.06807	0.840896							HC	1.43396	0.952638
	HC	0.879649								HC	1.07549
	HC	1.06437								HC	1.65864
	HC	1.61142								HC	5.82934
	HC	1.18921								HC	1.07177
	HC	0.842842								HC	0.193222
	HC	0.736284								HC	0.522439
	DM2	1.15136	1.44894							DM2	1.21279	1.21419
	DM2									DM2
	DM2									DM2
	DM2	1.44226	1.6644	2.43682						DM2	1.11214	3.13834	1.91853
	DM2	0.860551	0.952638							DM2	0.759611	0.697372
	DM2		0.712025							DM2		0.673617
Figure 6B
STING knockdown ISG expression
	Kirou Score
	co siRNA				STING siRNA
	HC	0.93	DM2	47.44	HC	3.69	DM2	8.63
	HC	5.95	DM2	13.34	HC	0.15	DM2	2.69
	HC	0.24	DM2	5.09	HC	-1.69	DM2	1.52
	HC	-2.24	DM2	8.15	HC	-2.38	DM2	9.18
	HC	-0.63	DM2	15.7	HC	-0.77	DM2	7.95
	HC	-3.13	DM2	67.36	HC	0.91	DM2	16.75
			DM2	1.49			DM2	-0.22
	n-fold values used to calculate Kirou Score
	IFI44								IFI44
	co siRNA	Replicat 1	Replicat 2	Replicat 3	Replicat 4	Replicat 5	Replicat 6		STING siRNA	Replicat 1	Replicat 2	Replicat 3	Replicat 4	Replicat 5	Replicat 6
	HC	1.71119	1.04488	1.08925					HC	0.952638	0.897095	1.34102
	HC	1.94981	1.15936	2.48802					HC	0.831238	1.88993	1.44393
	HC	0.747425	0.80571	0.931956					HC	0.482968	0.811315	0.65444
	HC	0.78187	1.18783	0.985094					HC	0.598739	0.819794	0.875594
	HC	1.31798	2.03261	0.602904					HC	0.834124	1.21279	0.408951
	HC	0.389132	0.424352	0.666649					HC	0.531571	0.279968	0.993092
	DM2	2.50533	4.17951	3.00702	2.1116	3.05958	3.81055		DM2	2.67586	3.01746	1.44727	2.59968	3.3597	1.58557
	DM2	2.86791	2.71008	2.14107	2.21658	1.27456			DM2	2.05623	1.55114	1.80042	1.37395	1.11342
	DM2								DM2
	DM2	2.47084	1.15936	0.931956	1.19196	1.61142	0.858565		DM2	4.67511	0.780967	1.33638	1.10829	0.991946	1.22264
	DM2	3.16017	1.89649	1.75727	2.52859	1.31951			DM2	2.77022	1.21279	1.28194	0.794618	1.54221
	DM2	21.4068	1.49312	1.15136	1.217	1.80667	1.71119		DM2	1.64718	1.59475	0.672839	1.92297	2.14107	1.21841
	DM2	1.58924	1.30888						DM2	1.0558	0.708742
	Mx1								Mx1
	co siRNA	Replicat 1	Replicat 2	Replicat 3					STING siRNA	Replicat 1	Replicat 2	Replicat 3
	HC	1.66245	0.226218	1.00097					HC	1.64869	0.830808	3.27799
	HC								HC
	HC	0.882549	0.902432	1.29361					HC	0.969428	1.27107	1.23285
	HC	0.681572	0.220875	0.385993					HC	0.491618	0.245386	0.187034
	HC								HC
	HC								HC
	DM2	1.00256	1.56345	2.217					DM2	0.559134	0.640864	0.265905
	DM2	1.57027		1.26415					DM2	0.404453		0.732325
	DM2	1.07693							DM2	0.858896
	DM2	0.945744							DM2	1.25881
	DM2	1.12758	1.45474						DM2	1.78915	0.484494
	DM2	8.49964							DM2	1.57961
	IRF7	Replicat 1	Replicat 2	Replicat 3	Replicat 4				IRF7
	co siRNA								STING siRNA	Replicat 1	Replicat 2	Replicat 3	Replicat 4
	HC	1.19886	0.730353	0.859558					HC	0.856584	0.967053	1.43065
	HC	1.54756							HC	0.724471
	HC	1.01162	1.28937	1.33947					HC	0.428292	0.753493	1.0293
	HC	0.824543	1.06191	0.868541					HC	0.841868	0.740549	0.92445
	HC	0.870551							HC	0.697372
	HC	0.742262							HC	2.20381
	DM2	1.31646	2.09459	1.79834	1.15269				DM2	1.80458	1.94756	1.46071	1.56917
	DM2	2.73524	2.25272	1.82978					DM2	1.51747	1.21982	2.36472
	DM2	1.82978	1.50699	1.21982					DM2	1.65481	1.29834	2.8317
	DM2	1.60956	1.11471	1.24977	1.09429				DM2	4.38223	0.987373	2.01624	1.30134
	DM2	1.04729	1.37237	1.06807					DM2	2.54324	1.76745	1.38511
	DM2	4.01853	1.11471	1.01866	1.22688				DM2	2.54324	3.14196	1.42076	3.4822
	Viperin								Viperin
	co siRNA	Replicat 1	Replicat 2	Replicat 3	Replicat 4				STING siRNA	Replicat 1	Replicat 2	Replicat 3	Replicat 4
	HC	3.03494	0.939523	0.965936					HC	2.64207	0.864537	5.81589
	HC	4.44854							HC	0.295931
	HC	0.451146	1.43893	0.923382					HC	0.597358	1.97247	0.939523
	HC	0.730353	0.739694	1.12117					HC	0.509328	0.888843	0.29937
	HC	0.890899							HC	1.20025
	HC	0.252321							HC	0.328356
	DM2	6.90034	87.1241	36.6312	6.88441				DM2	2.22942	7.97232	1.89868	7.40415
	DM2	2.15348	4.51586	5.24157					DM2	0.455861	0.806642	4
	DM2	1.08048	1.45902	2.28945					DM2	0.902292	1.07923	1.06807
	DM2	2.75426	1.50525	1.40444	0.749154				DM2	7.11896	1.45397	5.11594	0.814131
	DM2	1.68374	4.30198	0.632148					DM2	15.3128	1.24401	0.14047
	DM2	60.199	7.97232	5.71598	4.71852				DM2	7.06979	5.31474	10.0213	21.4564
	DM2	2.38392							DM2	1.02337
	DDX58								DDX58
	co siRNA	Replicat 1	Replicat 2	Replicat 3					STING siRNA	Replicat 1	Replicat 2	Replicat 3
	HC	1.39134	0.806465	1.04709					HC	1.30058	1.69448	2.4485
	HC								HC
	HC	0.855321	0.925294	1.20162					HC	0.609474	0.669928	1.63129
	HC	0.840305	0.854484	1.12283					HC	1.04171	0.764663	1.40477
	HC								HC
	HC								HC
	DM2	1.79257	3.70696	4.00544					DM2	1.86895	2.50354	2.14872
	DM2	2.08249	1.27383	1.41784					DM2	1.13058	0.675032	1.84838
	DM2	1.73654	1.37926	1.27512					DM2	1.34913	0.947931	1.98038
	DM2	2.42959		1.95715					DM2	3.92267		2.21719
	DM2	2.59928	3.38965	3.60355					DM2	3.07864	1.36751	2.34299
	DM2	9.50173	4.28686	3.48446					DM2	4.53815	4.77149	2.97801
Figure 6C
Fractionation total mitochondrial Dna content
	ND1	Replicat 1	Replicat 2	Replicat 3	Mean		COXI	Replicat 1	Replicat 2	Replicat 3	Mean		ND6	Replicat 1	Replicat 2	Replicat 3	Mean		CytB	Replicat 1	Replicat 2	Replicat 3	Mean
	HC	1.08933	0.65782	0.771115	0.84		HC	1.04712	0.717963	0.829765	0.86		HC	0.804203	0.711491	0.818441	0.78		HC	0.989564	0.676922	0.772123	0.81
	HC	0.69055	0.698615	0.688086	0.69		HC	0.745882	0.714108	0.722641	0.73		HC	0.521533	0.67056	0.69025	0.63		HC	0.70339	0.707486	0.642039	0.68
	HC	1.01057	1.18054	1.26781	1.15		HC	1.11386	1.25509	1.25699	1.21		HC	0.825757	1.22217	1.4051	1.15		HC	1.00766	1.08784	1.28592	1.13
	HC	1.3724	1.29481	1.76727	1.48		HC	1.25437	1.23749	1.54625	1.35		HC	1.02576	1.25025	1.68523	1.32		HC	1.45609	1.48424	1.82862	1.59
	HC	0.730176	0.896779	0.912359	0.85		HC	0.786955	0.879149	0.932497	0.87		HC	4.85557	0.901238	0.943758	2.23		HC	0.729473	0.813688	0.951479	0.83
	HC	1.05869	1.58739	1.14125	1.26		HC	0.972624	1.42841	1.03458	1.15		HC	0.785728	1.52204	1.05383	1.12		HC	1.1981	1.58933	1.11997	1.3
	HC	0.966613		0.743732	0.86		HC	0.955911		0.723209	0.84		HC	0.791653		0.664124	0.73		HC	0.920058		0.724576	0.82
	HC	1.28277		1.08621	1.18		HC	1.25245		1.22979	1.24		HC	0.931986		1.13178	1.03		HC	1.2177		1.11103	1.16
	DM2	1.29404	1.51661	0.968561	1.26		DM2	1.22289	1.42817	1.00985	1.22		DM2	0.954314	1.55224	0.998531	1.17		DM2	1.27966	1.44649	0.966163	1.23
	DM2			0.84216	0.84		DM2			0.788937	0.79		DM2			0.845467	0.85		DM2			0.891234	0.89
	DM2	0.955828	0.713079	0.690241	0.79		DM2	0.871103	0.761837	0.653448	0.76		DM2	0.677574	0.713089	0.730662	0.71		DM2	0.87464	0.722107	0.746087	0.78
	DM2	1.01819	1.41911	0.787872	1.08		DM2	1.0321	1.46044	0.892444	1.13		DM2	0.819814	1.42109	0.869304	1.04		DM2	0.901473	1.54164	0.915046	1.12
	DM2	0.928104	0.914538	0.943371	0.93		DM2	0.891551	0.862723	0.903124	0.89		DM2	0.708532	0.863963	0.903947	0.83		DM2	1.13817	0.985153	0.92624	1.02
	DM2	1.20767	1.07532	1.02312	1.1		DM2	1.16968	1.09967	0.996141	1.09		DM2	0.945173	1.13215	0.957745	1.01		DM2	0.95243	0.980952	0.923909	0.95
	DM2	1.31906	1.09596	1.08793	1.17		DM2	1.28389	1.07623	1.19444	1.18		DM2	0.985317	1.17129	1.09985	1.09		DM2	1.37489	1.43063	1.16821	1.32
	DM2	2.21372	1.35231	1.28786	1.62		DM2	2.12107	1.2865	1.15779	1.52		DM2	1.7624	1.22629	1.20376	1.4		DM2	1.72041	1.39847	1.22032	1.45
	DM2	1.28842	1.05117	1.01658	1.12		DM2	1.30038	1.10875	1.03806	1.15		DM2	1.00155	1.01218	1.08093	1.03		DM2	1.25253	1.21709	1.04502	1.17
Figure 6D
Fractionation cytosol mitochondrial Dna content
	ND1	Replicat 1	Replicat 2	Replicat 3	Mean		COXI	Replicat 1	Replicat 2	Replicat 3	Mean		ND6	Replicat 1	Replicat 2	Replicat 3	Mean		CytB	Replicat 1	Replicat 2	Replicat 3	Mean
	HC	0.519431	2.6991	0.500486	1.24		HC	0.561369	2.20418	0.593871	1.12		HC	0.743709	2.47225	0.632665	1.28		HC	1.17875	1.95193	0.559048	1.23
	HC	1.5037	0.516838	1.14664	1.06		HC	1.39296	0.608769	0.955421	0.99		HC	1.6318	0.79665	0.965853	1.13		HC	1.54408	0.535582	1.16823	1.08
	HC	0.603141	0.405941	0.773717	0.59		HC	0.630026	0.498475	0.846605	0.66		HC	0.748608	0.510479	0.65126	0.64		HC	0.849467	0.439086	0.735563	0.67
	HC	0.357666	1.17521	0.532313	0.69		HC	0.326577	1.22019	0.623603	0.72		HC	0.410166	1.18498	0.686874	0.76		HC	0.509208	1.27215	0.579372	0.79
	HC	1.33532	0.768658	0.525797	0.88		HC	1.4077	0.911169	0.623974	0.98		HC	0.140735	0.750654	0.514551	0.47		HC	1.40304	1.1425	0.705806	1.08
	HC	0.732367	0.434256	1.02207	0.73		HC	0.651509	0.557218	1.18364	0.8		HC	0.768166	0.284985	1.15955	0.74		HC	0.99151	0.658748	0.932453	0.86
	HC	2.387		2.20156	2.29		HC	2.35315		2.07541	2.21		HC	2.73712		2.16593	2.45		HC	0.798291		2.08189	1.44
	HC	0.561372		1.29743	0.93		HC	0.676712		1.09747	0.89		HC	0.819696		1.22332	1.02		HC	0.725645		1.23764	0.98
	DM2	0.993751	0.573251	0.665377	0.74		DM2	0.934183	0.663893	0.94826	0.85		DM2	1.18603	0.414606	0.884274	0.83		DM2	1.44918	0.564711	0.743014	0.92
	DM2			0.791768	0.79		DM2			1.11504	1.12		DM2			1.10929	1.11		DM2			1.1113	1.11
	DM2	1.8766	1.32135	2.85468	2.02		DM2	2.08278	1.14305	2.78079	2		DM2	2.46059	1.04753	2.79789	2.1		DM2	1.57521	1.77631	2.41713	1.92
	DM2	0.721954	0.559197	1.20482	0.83		DM2	0.91199	0.596069	1.20664	0.9		DM2	0.824959	0.627979	1.34963	0.93		DM2	1.21036	0.824346	1.14629	1.06
	DM2	1.20929	1.3602	2.38657	1.65		DM2	1.32116	1.55868	2.32424	1.73		DM2	1.1261	1.0643	2.19508	1.46		DM2	1.76238	1.72962	2.17784	1.89
	DM2	0.778509	2.57283	1.44651	1.6		DM2	1.19459	2.5036	1.45834	1.72		DM2	0.965357	2.25039	1.6679	1.63		DM2	1.2592	3.64275	1.36856	2.09
	DM2	0.747456	0.542815	1.89012	1.06		DM2	0.828984	0.667266	1.96404	1.15		DM2	0.97188	0.517749	1.99654	1.16		DM2	0.790626	0.453591	1.77929	1.01
	DM2	0.854166	0.786566	1.1433	0.93		DM2	0.927277	0.954518	1.01073	0.96		DM2	0.804898	0.897781	1.06957	0.91		DM2	0.153332	0.826083	1.19833	0.73
	DM2	3.87358	1.07823	4.25049	3.07		DM2	3.56404	0.919567	3.37733	2.62		DM2	3.58293	0.99183	3.73187	2.77		DM2	0.987323	1.18815	3.86337	2.01
Figure 6F
MitoSox		Replicat 1	Replicat 2	Mean
	HC	10271	8913	9592
	HC	3305	4049	3677
	HC	9996	8226	9111
	HC	13796	8226	11011
	HC	8063	8244	8153.5
	HC	11908	8755	10331.5
	HC	13575	15241	14408
	HC	11639	10364	11001.5
	DM2	16042	14686	15364
	DM2	13388	14316	13852
	DM2	15782	12410	14096
	DM2	16966	15819	16392.5
	DM2	17820	10870	14345
	DM2	16535	14283	15409
	DM2	16420	12698	14559
	DM2	20042	16192	18117
	DM2	10506	13956	12231
Fig G
basal OCR
	HC	54.1
	HC	60.9
	HC	60
	HC	37.5
	HC	69
	HC	53.9
	HC	61.6
	HC	47.2
	DM2	55.5
	DM2	97
	DM2	47.9
	DM2	69.6
	DM2	96.7
	DM2	44.1
	DM2	58.2
	DM2	47.2
	DM2	50.9
Figure 6H
mitochondrial DNA depletion (ddC)
	Kirou Score
	native			20 µM ddC			G3-YSD	Replicat 1		G3-YSD + 20µM ddC			Poly (I:C)	Replicat 1		Poly (I:C) + ddC	Replicat 1
	HC	4.2		HC	-2.26		HC	9971.27		HC	1338.06		HC	19923.3		HC	18496.8
	HC	3.79		HC	1.56		HC	6378.7		HC	2317.98		HC	15937.2		HC	10250.7
	HC	-0.48		HC	3.67		HC	14614.3		HC	8782.77		HC	13897.8		HC	8707.65
	HC	-4.78		HC	0.4		HC	9492.89		HC	9429.24		HC	5894.38		HC	5491.04
	HC	1.82		HC	-1.32
	HC	1.5		HC	1.79
	HC	-2.4		HC	-0.42
	HC	-2.9		HC	-1.63
	DM2	2.62		DM2	4.89		DM2	1609.44		DM2	4124.95		DM2	17962		DM2	14486.1
	DM2	5.46		DM2	-0.96		DM2	1880.67		DM2	4235.6		DM2	11383.3		DM2	13666.5
	DM2	5.52		DM2	3.55		DM2	14243.1		DM2	9677.65		DM2	9280.29		DM2	7991.58
	DM2	5.02		DM2	-0.26		DM2	7957.71		DM2	6044.93		DM2	5792.59		DM2	5026.32
	DM2	19.4		DM2	1.83
	DM2	8.99		DM2	0.8
	DM2	12.65		DM2	2.52
	DM2	18.53		DM2	4.14
	DM2	1.33		DM2	-1.41
	n-fold values used to calculate Kirou Score
	native				20µM ddC				G3-YSD			G3-YSD + 20µM ddC			Poly (I:C)			Poly (I:C) + ddC
	IFI44	Replicat 1	Replicat 2		IFI44	Replicat 1	Replicat 2		IFI44	Replicat 1		IFI44	Replicat 1		IFI44	Replicat 1		IFI44	Replicat 1
	HC	1.51991	1.37188		HC	0.602428	0.375231		HC	37.463		HC	18.1464		HC	64.851		HC	64.6634
	HC	1.09633	1.01604		HC	0.868229	0.370001		HC	23.9254		HC	21.8889		HC	39.027		HC	40.9261
	HC	1.02216	1.37372		HC	0.579464	0.755839		HC	34.4976		HC	23.4021		HC	37.6622		HC	30.9929
	HC	0.411526	0.797363		HC	0.555539	0.434128		HC	15.5867		HC	22.6356		HC	16.633		HC	17.4954
	HC	1.39846	0.96929		HC	0.481066	0.27682
	HC	0.867902			HC	0.797986
	HC	1.06213	0.810427		HC	0.62037	0.370414
	HC	1.10668	0.833775		HC	0.729919	0.330111
	DM2	2.29907	1.16802		DM2	2.01801	0.731586		DM2	20.3333		DM2	31.8408		DM2	58.5287		DM2	57.7937
	DM2	1.2535	0.523396		DM2	0.81524	0.191107		DM2	17.0525		DM2	30.2109		DM2	40.3645		DM2	50.4922
	DM2	1.96667	1.19729		DM2	1.29275	0.742144		DM2	24.8375		DM2	30.8058		DM2	19.9715		DM2	24.9553
	DM2	0.776614	0.545209		DM2	0.298825	0.209665		DM2	16.9551		DM2	23.2934		DM2	18.8579		DM2	20.0161
	DM2	1.4957	1.48122		DM2	0.679454	0.608875
	DM2	2.12156	1.105		DM2	1.06014	0.622532
	DM2	1.32318	1.26502		DM2	0.909039	0.52249
	DM2	0.957056	0.88983		DM2	0.62514	0.407934
	DM2	1.56834	0.858304		DM2	0.679295	0.407153
	native				20µM ddC				G3-YSD			G3-YSD + 20µM ddC			Poly (I:C)			Poly (I:C) + ddC
	IRF7	Replicat 1	Replicat 2		IRF7	Replicat 1	Replicat 2		IRF7	Replicat 1		IRF7	Replicat 1		IRF7	Replicat 1		IRF7	Replicat 1
	HC	1.39344	1.20172		HC	0.666356	0.629823		HC	35.5357		HC	18.8962		HC	70.3966		HC	86.5989
	HC	1.31224	1.37441		HC	1.3995	0.666912		HC	48.407		HC	30.4988		HC	44.7412		HC	75.4239
	HC	0.560725	0.995301		HC	0.3684	0.812148		HC	33.7383		HC	21.6992		HC	47.3183		HC	26.1904
	HC	0.777881	1.28441		HC	1.11274	0.907895		HC	18.0288		HC	35.8193		HC	22.138		HC	27.2402
	HC	1.38563	1.17173		HC	0.844987	0.70449
	HC	0.745568			HC	0.64166
	HC	1.00487	0.586825		HC	0.942234	0.668829
	HC	1.20778	0.688788		HC	0.828175	0.478461
	DM2	1.06366	0.746192		DM2	0.890637	0.6793		DM2	7.82796		DM2	21.8539		DM2	50.7361		DM2	44.1299
	DM2	0.650399	0.711056		DM2	0.439281	0.460868		DM2	13.2591		DM2	33.3206		DM2	39.8894		DM2	65.2813
	DM2	2.0392	1.01404		DM2	1.16326	0.994096		DM2	43.916		DM2	50.2948		DM2	27.7373		DM2	29.5582
	DM2	1.45572	1.07495		DM2	0.829548	0.981533		DM2	17.7766		DM2	27.7158		DM2	16.4202		DM2	21.6309
	DM2	1.4719	1.62603		DM2	0.69866	1.10995
	DM2	1.16548	1.00597		DM2	0.763288	0.604433
	DM2	1.14885	0.982684		DM2	1.20002	0.589989
	DM2	0.996618	1.16974		DM2	0.801045	0.941331
	DM2	1.23073	0.631539		DM2	0.67312	0.406354
	native				20µM ddC				G3-YSD			G3-YSD + 20µM ddC			Poly (I:C)			Poly (I:C) + ddC
	Viperin	Replicat 1	Replicat 2		Viperin	Replicat 1	Replicat 2		Viperin	Replicat 1		Viperin	Replicat 1		Viperin	Replicat 1		Viperin	Replicat 1
	HC	1.44651	1.81742		HC	0.0882615	0.283768		HC	4730.87		HC	450.208		HC	9583.07		HC	8810.85
	HC	1.0892	2.47172		HC	0.583115	0.245793		HC	2669.48		HC	817.7		HC	7431.69		HC	4566.5
	HC	0.854538	1.08258		HC	0.305998	4.85245		HC	9749.44		HC	5588.62		HC	8902.82		HC	5394.29
	HC	0.5759	0.275861		HC	0.162952	0.0366498		HC	6597.05		HC	6136.64		HC	3754.99		HC	3403.77
	HC	1.21468	1.81075		HC	0.373894	0.644601
	HC	2.36194			HC	0.989235
	HC	0.706198	0.849675		HC	0.216395	0.672008
	HC	0.636552	0.48449		HC	0.116848	0.0853875
	DM2	0.712239	0.747689		DM2	0.261061	0.211824		DM2	611.238		DM2	1780.99		DM2	8837.88		DM2	6705.27
	DM2	0.124185	1.89128		DM2	0.062741	0.398373		DM2	690.212		DM2	1810.76		DM2	5564.65		DM2	6391.62
	DM2	1.01373	0.463863		DM2	0.219502	0.247594		DM2	9753.69		DM2	6254.45		DM2	6007.77		DM2	5051.27
	DM2	1.74461	1.88052		DM2	0.359625	0.753994		DM2	5418.81		DM2	3819.55		DM2	3744.13		DM2	3100.05
	DM2	5.5297	9.57611		DM2	1.06692	1.82464
	DM2	1.38691	0.531951		DM2	0.163213	0.278986
	DM2	5.10523	5.43649		DM2	1.61449	0.94514
	DM2	2.40345	16.1103		DM2	1.91001	4.08173
	DM2	0.733367	0.490255		DM2	0.0679714	0.454782
	native				20µM ddC				G3-YSD			G3-YSD + 20µM ddC			Poly (I:C)			Poly (I:C) + ddC
	Mx1	Replicat 1	Replicat 2		Mx1	Replicat 1	Replicat 2		Mx1	Replicat 1		Mx1	Replicat 1		Mx1	Replicat 1		Mx1	Replicat 1
	HC	1.50609	1.75769		HC	0.259945	0.342504		HC	445.795		HC	167.225		HC	649.888		HC	670.775
	HC	1.62322	2.19854		HC	0.786816	0.622738		HC	478.786		HC	287.008		HC	575.537		HC	561.64
	HC	0.747095	1.16267		HC	0.275068	3.00076		HC	442.742		HC	423.573		HC	514.452		HC	454.75
	HC	0.30972	0.530657		HC	0.345193	0.389284		HC	176.192		HC	383.66		HC	270.272		HC	300.579
	HC	0.701688	0.932605		HC	0.21987	0.148867
	HC	2.43477			HC	0.88431
	HC	0.876386	0.733073		HC	0.311519	0.421642
	HC	1.18067	0.613491		HC	0.297331	0.232963
	DM2	1.33725	1.0375		DM2	0.657465	0.593785		DM2	160.229		DM2	290.047		DM2	474.631		DM2	605.197
	DM2	2.05527	3.24669		DM2	0.95034	0.805476		DM2	235.245		DM2	312.527		DM2	339.248		DM2	512.095
	DM2	1.95575	1.54088		DM2	0.573441	0.45344		DM2	344.588		DM2	395.939		DM2	386.52		DM2	377.368
	DM2	3.13076	3.62654		DM2	0.876937	1.43908		DM2	218.576		DM2	305.086		DM2	238.516		DM2	269.689
	DM2	1.65393	4.2591		DM2	0.358914	0.64818
	DM2	3.01313	1.09032		DM2	0.547492	0.505719
	DM2	1.59938	2.70088		DM2	0.705303	0.753911
	DM2	0.912225	3.75704		DM2	0.637465	1.43726
	DM2	1.71187	1.44649		DM2	0.361425	0.515243
	native				20µM ddC				G3-YSD			G3-YSD + 20µM ddC			Poly (I:C)			Poly (I:C) + ddC
	DDX58	Replicat 1	Replicat 2		DDX58	Replicat 1	Replicat 2		DDX58	Replicat 1		DDX58	Replicat 1		DDX58	Replicat 1		DDX58	Replicat 1
	HC	1.04047	1.1283		HC	0.65699	0.53422		HC	65.5263		HC	21.7895		HC	154.411		HC	138.406
	HC	1.08263	1.13281		HC	0.699404	0.567039		HC	79.2805		HC	32.0786		HC	183.6		HC	101.4
	HC	0.898341	1.31009		HC	0.639151	1.18539		HC	86.7627		HC	68.0235		HC	132.139		HC	149.426
	HC	0.754667	1.00933		HC	0.843078	0.95019		HC	34.5252		HC	54.582		HC	44.2952		HC	128.117
	HC	1.20436	1.01211		HC	0.768079	0.769486
	HC	0.885457			HC	0.684368
	HC	1.17171	0.869119		HC	0.793914	0.622044
	HC	1.04797	0.672637		HC	0.584924	0.378646
	DM2	1.48083	0.972817		DM2	1.03429	0.775927		DM2	24.6537		DM2	39.4075		DM2	119.341		DM2	84.0551
	DM2	2.10819	1.60976		DM2	0.976215	0.863068		DM2	24.7599		DM2	37.693		DM2	72.051		DM2	43.5254
	DM2	1.36444	1.21449		DM2	0.580956	0.700275		DM2	48.2673		DM2	51.0731		DM2	66.0136		DM2	63.8377
	DM2	1.19245	1.16808		DM2	0.534625	0.663337		DM2	29.8128		DM2	35.7466		DM2	40.2066		DM2	44.8873
	DM2	1.10077	2.0377		DM2	0.627047	0.714578
	DM2	3.07493	0.847587		DM2	0.593221	0.474397
	DM2	1.65098	1.63381		DM2	0.672852	0.857544
	DM2	1.61993	1.90482		DM2	1.30949	1.43316
	DM2	1.4466	1.01033		DM2	0.674877	0.583642

## Sheet: sup Figure 2
sup Figure 2A
CNBP mRNA expression		Replicat 1	Replicat 2	Replicat 3	Replicat 4	Mean
	HC	0.82247	0.461063	0.387706		0.56
	HC	0.842668	1.07403	0.912588		0.94
	HC	1.29508	1.19171	1.37844	0.98831	1.21
	HC	0.918936	0.794454	0.974704	1.0815	0.94
	HC	1.00211	0.780806	1.54011	1.00211	1.08
	HC	0.808341	0.658856	1.49282	1.04105	1
	HC	0.912588	1.06661	1.42211	1.61668	1.25
	HC	1.88954	1.20417	1.06661	0.995184	1.29
	DM2	0.981483	1.8961	1.85708		1.58
	DM2	0.711056	1.64494	1.27283		1.3
	DM2	0.951342	0.825326	0.50629		0.9
	DM2	2.23153	1.74477	0.759455		1.41
	DM2	1.8961	2.4167	0.833952		1.64
	DM2	1.60551	2.4	1.81257		1.86
	DM2	1.99037	2.01815	2.28633		2.04
	DM2	2.30224	1.02671	1.58891		1.74
	DM2	1.60551	1.04105	1.11964		1.38
sup Figure 2B
CNBP
	Blot 1												Blot 2												representative Blot
	without Ladder						with Ladder						without Ladder						with Ladder						without Ladder						with Ladder
Housekeeper for Blot above
Quantification CNBP protein		Blot 1	Blot 2
	HC		0.11523
	HC		0.172429
	HC	0.33724
	HC	0.139119
	HC	0.0546586
	HC	0.273133
	DM2	0.044031
	DM2	0.192588
	DM2		0.244286
	DM2		0.199054
	DM2	0.151193
	DM2	0.325465
	DM2		0.125952
	DM2		0.283451
	DM2		0.446822
sup Figure 2D
nuclear G-Quadruplex
		HC	0.621122	0.814074	0.667007	0.868975	0.86222	0.815505	0.764351	0.64651	0.683746	0.805564	1.07932	0.92071	0.878665	0.744333	0.641097	0.831401	0.951397	0.730037	0.752728	0.767736	0.679996	0.724809	0.739547	0.638923	0.705385	0.879536	0.707374	0.539087	0.70464	0.780462	0.904891	0.663114	0.803687	0.910461	0.748629	0.674169	0.849838	0.60011	0.646499	0.706467	0.698845	0.590789	0.806984	0.744797	0.662926	0.641079	0.755024
		DM2	0.932052	0.843092	0.679729	0.736979	0.582718	0.752828	0.582072	1.16841	0.985333	1.11352	0.511076	0.948551	0.750098	1.09166	0.945004	0.752013	0.861041	0.631406	0.661174	0.977563	0.831406	1.04431	0.940631	0.707722	0.885957	0.789896	0.863617	0.806982	0.815744	0.729795	0.920787	0.809109	0.437152	0.429806	0.806294	0.710666	0.921237	0.924991	0.797387	0.662255	1.04018	0.867821	1.17884	1.72288	2.25376	1.78476	1.84992
sup Figure 2E
cytosolic G-Quadruplex
		HC	4.34328	5.43038	5.46377	5.47143	5.38806	5.74603	4.40984	2.3012	1.98734	7.84	5.96078	4.34328	5.3871	5.71875	5.94643	3.57895	7.40541	4.78571	3.74576	8.28814	4.8	6.35714	4.34545	2.90196	4.8806	5.11905	5.44186	4.7561	6.74359	6.13793	5.28889	6.7551	4.96667	4.77333	6.98507	6.52564	7.17647	7.02941	4.53623	7.24242	4.7439		8.25714		6.09375	7.90625	5.84314
		DM2	21.9	16.6429	15.6	18.1667	11.9375	7.31818	13.7857	15.1333	7.10526	11.7143	9.16667	15.0769	10.0909	12.7368	9.84615	16	23.8571	14	9.08696	6.6	14.75	18.5625	8.92308	7.07018	19.8333	12.5714	13.1143	14.6364	15.3103	7.9	10.5476	11.2059	8.85185	14.4	14.96	11	18.0556	10.0323	8.48718	13	13.75	13.027	13.8235		8.06452	12.2667	7.66667
sup Figure 2F
mRNA expression DHX36
		Replicat 1	Replicat 2	Replicat 3	Mean
	HC	0.440987	0.363193		0.4
	HC	1.07089	0.916248		0.99
	HC	1.08584	1.36491	0.828635	1.09
	HC	0.78939	1.05981	0.857857	0.9
	HC	0.733978	1.46288	1.12413	1.11
	HC	0.677743	1.85808	1.21319	1.25
	HC	0.999175	1.36019	1.71571	1.36
	HC	1.70386	0.985419	1.25598	1.32
	DM2	1.67459	2.83591	2.50326	2.34
	DM2	1.03083	1.57332	1.65154	1.42
	DM2	1.22587	1.24299	1.42782	1.3
	DM2	2.11963	1.65727	0.778522	1.52
	DM2	2.0977	2.17922	1.08584	1.79
	DM2	1.75177	1.9037	2.58257	2.08
	DM2	2.4688	2.58257	3.22391	2.76
	DM2	3.38419	0.860836	2.41799	2.22
	DM2	1.7457	0.701643	0.985419	1.14
sup Figure 2G
Correlation CNBP DHX36
		DHX36	CNBP
	DM2	2.34	1.58
	DM2	1.63	1.63
	DM2	1.42	1.21
	DM2	1.22	1.25
	DM2	2.08	1.94
	DM2	1.3	0.76
	DM2	2.76	2.1
	DM2	2.22	1.64
	DM2	1.14	1.26
sup Figure 2H
DHX36	Blot 1												Blot 2												Blot 3												Blot 4												Blot 5
	without Ladder						with Ladder						without Ladder						with Ladder						without Ladder						with Ladder						without Ladder						with Ladder						without Ladder
Housekeeper for Blot above
Quantification of DHX36
		Blot 1	Blot 2	Blot 3	Blot 4	Blot 5	Blot 6	Blot 7	Mean
	HC		0.558612		0.530037		1.06336		0.72
	HC		0.531304			0.649154	0.841873		0.67
	HC					0.148293	0.894021		0.52
	HC	0.712158			0.336508		0.939947		0.66
	HC					0.101518		1.16797	0.63
	HC					0.166729		1.28826	0.73
	HC	0.480106		0.615018	0.318383				0.47
	HC			0.240249					0.24
	DM2					0.274654	0.681105		0.48
	DM2				0.282359		1.16996		0.73
	DM2				0.251568			1.50261	0.88
	DM2				0.310709			1.05614	0.68
	DM2		0.490255			0.533137	1.27023		0.76
	DM2	0.28512		0.455165	0.720358		0.745469		0.55
	DM2	0.423923		0.311234	0.180047			0.67271	0.4
	DM2	0.423361		0.694686		0.0997825		0.930956	0.54
	DM2		0.396214			0.08		0.691383	0.39
sup Figure 2I
RIG-I knockdown - RIG-I expression
	co siRNA	Replicat 1	Replicat 2	Replicat 3	Mean				RIG-I siRNA	Replicat 1	Replicat 2	Replicat 3	Mean
	HC	1.39152	1.09936	0.968171	1.15				HC	0.408007	0.317905	0.579682	0.44
	HC	0.914888	1.00463	0.988514	0.97				HC	0.316805	0.293548	0.529732	0.38
	HC	0.785491	0.905425	1.04488	0.91				HC	0.471937	0.183858	0.577676	0.41
	DM2	3.03494	2.40605	3.09156	2.84				DM2	1.07674	0.49712	1.56193	1.05
	DM2	2.68825	0.785491		1.74				DM2	0.581023	0.228722		0.4
	DM2	2.00926	1.29834	1.96337	1.76				DM2	0.555426	0.370274	1.32256	0.75
	DM2	1.72508	1.40607	1.80042	1.64				DM2	0.555426	0.413703	0.675175	0.55
	DM2	3.36747	1.63203	2.18606	2.4				DM2	0.640232	0.375443	0.780967	0.6
	DM2	2.66968	4.74585	3.98156	3.8				DM2	1.35817	0.577009	2.59968	1.51
sup Figure 2J
MDA5 knockdown - MDA5 expression
	co siRNA	Replicat 1	Replicat 2	Replicat 3	Mean				MDA5 siRNA	Replicat 1	Replicat 2	Replicat 3	Mean
	HC	1.10957	1.96564	1.18236	1.42				HC	0.216885		0.695762	0.46
	HC	1.07549	0.795536	1.39152	1.09				HC	0.290176	0.152301	0.658231	0.37
	HC	0.837987	0.639493	0.607799	0.7				HC	0.232451	0.122004	0.367717	0.24
	DM2	6.9163	3.63008	3.47417	4.67				DM2	0.858565	0.450625	0.547779	0.62
	DM2	1.89212	0.993092	1.62076	1.5				DM2	0.524858	0.275476	0.156764	0.32
	DM2	5.44526	2.85799	1.59291	3.3				DM2	0.372419	0.195467	0.418027	0.33
	DM2	3.45815	1.81504	1.71317	2.33				DM2	0.392292	0.205898	0.319008	0.31
	DM2	5.11594	2.68515	1.33022	3.04				DM2	0.64842	0.340329	0.294567	0.43
	DM2	2.90795	1.52626	0.865537	1.77				DM2	0.381565	0.200267	0.235969	0.27
	DM2	2.83825	1.48968	1.19886	1.84				DM2	0.351111	0.184284	0.214146	0.25
	DM2	3.02095	1.58557	1.67211	2.09				DM2	0.354781	0.18621	0.239263	0.26
sup Figure 2K
MAVS knockdown - MAVS expression
	co siRNA	Replicat 1	Replicat 2	Replicat 3	Replicat 4	Replicat 5	Mean		MAVS siRNA	Replicat 1	Replicat 2	Replicat 3	Replicat 4	Replicat 5	Mean
	HC	1.05824	1.42899	1.31798			1.27		HC	0.195693	0.360982	0.291857			0.28
	HC	0.918064	0.832199	0.938438			0.9		HC	0.351517	0.238159	0.349492			0.31
	HC	1.0293	0.840896	0.808508	0.674395	1.09809	0.89		HC	0.243445	0.329877	0.225834	0.246558	0.156764	0.24
	HC	1.13288					1.13		HC	0.216134					0.22
	HC	1.38671					1.39		HC	0.511096					0.51
	HC	1.0693	0.803851				0.94		HC	0.0481941	0.394109				0.22
	HC	0.735433	1.44393				1.09		HC	0.194117	0.294567				0.24
	HC	1.13813	1.42899				1.28		HC	0.219151	0.44803				0.33
	DM2	2.39496	0.542113	1.75321			1.56		DM2	0.237336	0.195016	0.164368			0.2
	DM2	1.22264					1.22		DM2	0.15932					0.16
	DM2	1.61702	1.10701	1.11342			1.28		DM2	0.385108	0.263645	0.226095			0.29
	DM2	1.31191	1.90308	0.732889	0.80107		1.19		DM2	0.339543	0.308498	0.199805	0.111105		0.24
	DM2	2.81539	0.973779	1.29235			1.69		DM2	0.404254	0.329116	0.193446			0.31
	DM2	1.43561	1.66825	1.01513	1.11342		1.31		DM2	0.152477	0.23871	0.25203	0.215387		0.21
	DM2	3.13834	0.616284	1.52626			1.76		DM2	0.312083	0.128663	0.0877778			0.18
sup Figure 2L
TLR3 knockdown - TLR3 expression
	co siRNA	Replicat 1	Replicat 2	Replicat 3	Replicat 4	Mean			TLR3 siRNA	Replicat 1	Replicat 2	Replicat 3	Replicat 4		Mean
	HC	1.7211	2.15099	1.99078		1.95			HC	0.261219	0.560583	0.0843969			0.3
	HC	0.643197	0.952638	1.03766		0.88			HC	0.135216	0.34151	0.0590603			0.18
	HC	0.903335	0.488016	0.484085	1.07425	0.74			HC	0.158586	0.242322	0.0233301	0.228194		0.16
	HC	0.971532				0.97			HC	0.187288					0.19
	HC	0.958157				0.96			HC	0.120603					0.12
	HC	1.37872				1.38			HC	0.127038					0.13
	HC	1.50873				1.51			HC	0.234609					0.23
	DM2	6.7194	2.3511			4.54			DM2	0.197967	0.289841				0.24
	DM2	1.5351	1.6245	1.34568		1.5			DM2	0.217386	0.393654	0.216634			0.28
	DM2	1.24258	0.538991			0.89			DM2	0.100365	0.106088				0.1
	DM2	2.08975	4.22807	4.05116	0.723635	2.77			DM2	0.212176	0.72951	0.193222	0.139984		0.32
	DM2	1.90968	1.77563	0.922316		1.54			DM2	0.221186	0.123137	0.269496			0.2
	DM2	2.59368	2.62685	1.39313		2.2			DM2	0.659754	0.1395	0.160243			0.32
sup Figure 2M
MAVS + TLR3 knockdown
	MAVS mRNA expression
	co siRNA	Replicat 1	Replicat 2	Mean		MAVS+TLR3 siRNA	Replicat 1	Replicat 2	Mean		TLR3 mRNA expression
	HC	0.895757	0.94805	0.92		HC	0.10859	0.11438	0.11		co siRNA	Replicat 1	Replicat 2	Mean		MAVS+TLR3 siRNA	Replicat 1	Replicat 2	Mean
	HC	1.15205	0.663046	0.91		HC	0.315146	0.0924027	0.2		HC	1.21543	1.89613	1.56		HC	0.373162	0.381829	0.38
	HC	1.19567	1.07722	1.14		HC	0.132576	0.0761627	0.1		HC		0.580136	0.58		HC		0.254876	0.25
	HC	1.01405	1.7917	1.4		HC	0.119037	0.113936	0.12		HC	1.23781	0.575177	0.91		HC	0.312562	0.115645	0.21
	HC	0.983459	1.32651	1.15		HC	0.0945536	0.103331	0.1		HC	1.09193	2.91051	2		HC	0.36435	0.33418	0.35
	HC	1.1	1.08193	1.09		HC	0.136707	0.0843103	0.11		HC	1.00923	2.24171	1.63		HC	0.442054	0.284742	0.36
	HC	0.94328	0.850677	0.9		HC	0.12523	0.0527329	0.09		HC	1.67164	1.16937	1.42		HC	0.485649	0.287457	0.39
	HC	0.783214	0.675122	0.73		HC	0.137114	0.0923395	0.11		HC	0.636122	0.610627	0.62		HC	0.230715	0.156112	0.19
	DM2	0.96321	1.22014	1.09		DM2	0.141126	0.10177	0.12		DM2	1.33001	1.81131	1.57		DM2	0.513816	0.27519	0.39
	DM2	1.45461	2.12267	1.79		DM2	0.104167	0.128721	0.12		DM2	0.939003	1.43832	1.19		DM2	0.230447	0.166821	0.2
	DM2	1.19692	1.28729	1.24		DM2	0.098984	0.127358	0.11		DM2	1.49977	1.02803	1.26		DM2	0.324181	0.250312	0.29
	DM2	0.894696	1.42468	1.16		DM2	0.0877308	0.100882	0.09		DM2	0.3562	0.709563	0.53		DM2	0.0866873	0.308564	0.2
	DM2	1.28059	2.70284	1.99		DM2	0.13856	0.143022	0.14		DM2	0.954689	2.61247	1.78		DM2	0.282754	0.389364	0.34
	DM2	0.934172	1.12249	1.03		DM2	0.123555	0.102798	0.11		DM2	0.960816	1.25248	1.11		DM2	0.397925	0.333471	0.37
	DM2	0.909693	1.12335	1.02		DM2	0.0856131	0.0779858	0.08		DM2		0.793622	0.79		DM2		0.246444	0.25
	DM2	1.56644	1.72467	1.65		DM2	0.137788	0.100346	0.12		DM2	0.821381	0.850228	0.84		DM2	0.135698	0.106828	0.12
	DM2	1.04118	0.946367	0.99		DM2	0.180939	0.114581	0.15		DM2	0.872288	0.89143	0.88		DM2	0.259676	0.0924947	0.18
sup Figure 2N
MAVS + TLR3 knockdown - ISG expression
	Kirou Score
	co siRNA			MAVS+TLR3 siRNA
	HC	1.01		HC	3.82
	HC	-2.87		HC	-1.16
	HC	-1.94		HC	-3.23
	HC	-3.14		HC	-2.53
	HC	-1.6		HC	-1.78
	HC	-1.06		HC	-0.26
	DM2	3.04		DM2	8.37
	DM2	5.03		DM2	4.03
	DM2	8.67		DM2	10.33
	DM2	1.06		DM2	0.28
	DM2	2.53		DM2	4.27
	n-fold values used to calculate Kirou Score
	IFI44				IFI44
	co siRNA	Replicat 1	Replicat 2		MAVS+TLR3 siRNA	Replicat 1	Replicat 2
	HC		1.60923		HC		1.8059
	HC	1.15012	0.716368		HC	2.25279	0.585263
	HC	1.01128	1.1628		HC	0.546992	0.411566
	HC	0.720983	0.641247		HC	1.113	0.681646
	HC	1.55266	0.92016		HC	1.20363	0.821343
	HC	1.27254	1.5806		HC	0.770128	1.68577
	DM2	1.89368	4.41834		DM2	2.62885	5.16889
	DM2		4.04622		DM2		3.16557
	DM2	3.33914	3.77989		DM2	2.93797	3.87331
	DM2		2.2804		DM2		1.57293
	IRF7				IRF7
	co siRNA	Replicat 1	Replicat 2		MAVS+TLR3 siRNA	Replicat 1	Replicat 2
	HC		1.84962		HC		2.40181
	HC	1.16672	0.536954		HC	1.36154	0.344662
	HC	1.07898	1.19329		HC	0.811755	1.04312
	HC	1.14411	0.790713		HC	1.00282	0.94475
	HC	1.31176	0.882069		HC	0.738014	0.418673
	HC	0.899971	1.38071		HC	0.618711	1.52072
	DM2				DM2
	DM2				DM2
	DM2	7.14806	3.63601		DM2	2.5331	3.55317
	DM2				DM2
	DM2		1.71276		DM2		1.43535
	Viperin				Viperin
	co siRNA	Replicat 1	Replicat 2		MAVS+TLR3 siRNA	Replicat 1	Replicat 2
	HC		2.56805		HC		1.00506
	HC	0.580302	0.226132		HC	0.844437	0.100764
	HC	0.459528	1.39709		HC	0.194588	0.245845
	HC	0.489994	0.326159		HC	0.214706	0.152724
	HC	3.02436	3.26606		HC	1.00778	1.67559
	HC	1.48413	2.90361		HC	0.238107	1.62149
	DM2	0.996379	10.0488		DM2	1.66545	7.65327
	DM2				DM2
	DM2				DM2
	DM2				DM2
	DM2	9.14931	4.69303		DM2	2.51639	2.62144
	Mx1				Mx1
	co siRNA	Replicat 1	Replicat 2		MAVS+TLR3 siRNA	Replicat 1	Replicat 2
	HC		6.37009		HC		5.88504
	HC	1.29341	0.190087		HC	1.85491	0.156769
	HC	1.06607	3.28009		HC	0.202136	0.379988
	HC	0.690093	0.347044		HC	0.213575	0.246781
	HC	1.27652	1.88898		HC	0.868634	1.1089
	HC	1.08045	1.9138		HC	0.288796	3.09837
	DM2	1.71939			DM2	1.44657
	DM2	1.32187	12.1264		DM2	0.322555	7.98425
	DM2		7.30507		DM2		7.647
	DDX58				DDX58
	co siRNA	Replicat 1	Replicat 2		MAVS+TLR3 siRNA	Replicat 1	Replicat 2
	HC		1.29348		HC		1.17676
	HC	1.17325	0.701485		HC	1.65842	0.574596
	HC	0.933201	0.997483		HC	0.850255	0.798471
	HC	1.0084	0.824661		HC	0.866979	0.964923
	HC	0.911639	0.776176		HC	0.847242	0.905091
	HC	1.07035	1.6254		HC	0.714155	1.67844
	DM2	1.23632	3.33119		DM2	1.43159	3.02591
	DM2	1.62679	3.3804		DM2	0.662764	2.6689
	DM2		2.80444		DM2		2.66683
	DM2				DM2
	DM2	4.12462	2.17948		DM2	2.36334	2.24528
sup figure 2O
MDA5 knockout celllines
	negative control control	negativ control MDA5	HC control	HC MDA5	DM2 control	DM2 MAD5	PolyI:C control	PolyI:C MDA5
	22.082	22.082	21.257	20.981	19.605	21.768	252.88	59.355
			21.729	19.763	20.431	21.768
			21.65	20.51	21.964	22.908
			23.065	22.711	26.014	21.571
			18.976	25.778	23.183	22.672
sup Figure 2P
	Lipofectamine	HC	DM2	3pRNA 20 ng	Poly I:C 20 ng
	13780	17360	15380	1640000	120560
		16420	17260
		14640	16640
		13940	15540
		16300	15380
sup figure 2Q	Blot 1												Blot 2												Blot 3												Blot 4												representative Blot
PKR	without Ladder						with Ladder						without Ladder						with Ladder						without Ladder						with Ladder						without Ladder						with Ladder						without Ladder
Housekeeper for Blot above
pPKR	without Ladder						with Ladder						without Ladder						with Ladder						without Ladder						with Ladder						without Ladder						with Ladder
Housekeeper for Blot above
Qunatification pPKR/PKR
	PKR	Blot 1	Blot 2	Blot 3	Blot 4	Mean
	HC	0.489507		0.494739		0.49
	HC		0.990691	0.671579		0.83
	HC		0.646398	0.198742		0.42
	HC	0.316076		0.169718		0.24
	HC		0.553751		0.534837	0.54
	HC		0.523972		0.344111	0.43
	HC	0.238458			0.0877758	0.16
	HC				0.16684	0.17
	DM2		0.41621	0.0730929		0.24		Ratio
	DM2	0.412211		0.192768		0.3		1.69
	DM2	0.33533			0.199515	0.27		0.88
	DM2	0.275794			0.125067	0.2		0.97
	DM2			0.260765		0.26		1.75
	DM2	0.493254		0.451057		0.47		0.82
	DM2	0.444121			0.189264	0.32		0.78
	DM2		0.360561		0.24787	0.3		1.53
	DM2		0.450326		0.319882	0.39		2.41
								0.92
	pPKR	Blot 1	Blot 2	Blot 3	Blot 4	Mean		0.91
	HC	0.874029		0.788304		0.83		0.99
	HC		0.825853	0.645092		0.74		1.45
	HC		0.630127	0.186363		0.41		2.05
	HC	0.565166		0.284338		0.42		1.28
	HC		0.408148		0.486112	0.45		0.87
	HC		0.374784		0.30503	0.34		0.97
	HC	0.395886			0.103676	0.25		1.29
	HC				0.402576	0.4
	DM2		0.337432	0.113768		0.23
	DM2	0.33171		0.217885		0.27
	DM2	0.316237			0.212219	0.26
	DM2	0.353172			0.226281	0.29
	DM2		0.627333	0.442972		0.54
	DM2	0.875667		0.332135		0.6
	DM2	0.301708			0.252432	0.28
	DM2		0.343204		0.249226	0.3
	DM2		0.47685		0.520493	0.5
[truncated: 3,410 more columns]

## Sheet: sup Figure 3
sup Figure 3A
significantly upregulated genes in KEGG Pathway "protein processing in ER"
	DM2	DM1
	25	9
sup Figure 3B
significantly downregulated genes in KEGG Pathway "protein processing in ER"
	DM2	DM1
	14	2
sup Figure 3D
PERK knockdown - PERK mRNA expression
	co siRNA	Replicat 1	Replicat 2	Replicat 3	Mean		PERK siRNA	Replicat 1	Replicat 2	Replicat 3	Mean
	HC	1.03258	1.17148	0.909093	1.04		HC	0.0875499	0.200731	0.428539	0.24
	HC	1.33214	0.806083		1.07		HC	0.386556	0.464902	0.157018	0.34
	HC	0.598221	1.20999	0.814508	0.87		HC	0.196657	0.371131	0.407254	0.33
	HC	1.6231	1.14076	1.13997	1.3		HC	0.130647	0.212274		0.17
	HC	0.773112	0.798298	1.06733	0.88		HC	0.210771	0.212421	0.15921	0.19
	HC	1.07643	1.2518	1.74412	1.36		HC	0.370167	0.209352	0.502606	0.36
	HC	1.07643			1.08		HC	0.36255			0.36
	HC	0.835812	1.42734	1.06253	1.11		HC	0.1751	0.171744	0.533108	0.29
	DM2	0.992018	0.550316	2.49234	1.34		DM2	0.138336	0.116091	0.651799	0.3
	DM2	1.13706	0.953464		1.05		DM2	0.243797	0.339151		0.29
	DM2	1.04027	0.911657		0.98		DM2	0.282976	0.393654		0.34
	DM2	0.977897	0.912694	1.04189	0.98		DM2	0.154829	0.215387	0.259535	0.21
	DM2	1.03706	0.943768	1.02638	1		DM2	0.193278	0.268874	0.0850232	0.18
	DM2	0.97197	0.848704	1.2079	1.01		DM2	0.215573	0.242883	0.585402	0.35
	DM2	0.94748	0.978289		0.96		DM2	0.235084	0.294907		0.26
	DM2	0.977655	1.3692	3.36942	1.91		DM2	0.324491	0.294907	0.645058	0.42
	DM2	0.972147	1.31798	1.59383	1.29		DM2	0.299629	0.482411	0.111684	0.3
sup Figure 3E
XBP1 mRNA expression
	unspliced
	native	Replicat 1	Replicat 2	Replicat 3	Mean					post Thapsigargin treatment	Replicat 1	Replicat 2	Replicat 3	Mean
	HC	0.793701	1.53794	1.05807	1.13					HC	0.233528	0.507331	0.20651	0.32
	HC	0.950439	0.862144	0.640126	0.82					HC	0.593231	0.292397	0.189371	0.36
	HC	1.44894	0.936272	1.24094	1.21					HC	0.309569	0.110465	0.236397	0.22
	HC	1.32562	1.08298	0.833023	1.08					HC	0.156764	0.343092	0.33781	0.28
	HC	0.96929	0.785128	0.930726	0.9					HC	0.405657	0.211833	0.311928	0.31
	HC	0.712025	1.22349	1.11452	1.02					HC	0.32722	0.166778	0.236397	0.24
	HC	0.986233	0.785128	1.3769	1.05					HC	0.188373	0.211833	0.243043	0.21
	DM2	0.876606	1.03598	1.00447	0.97					DM2	0.283876	0.288371	0.28505	0.29
	DM2	0.785491	0.877214	0.690842	0.78					DM2	0.200499	0.335876	0.20651	0.25		Ratio
	DM2	1.6077	1.27456	1.27582	1.39		ratio			DM2	0.354371	0.251158	0.403121	0.34		25.4
	DM2	1.0293	1.2492	0.990637	1.09		0.78			DM2	0.110083	0.376573	0.219803	0.24		25.19
	DM2	1.00347	0.882703	0.766538	0.88		1.21			DM2	0.443908	0.391387	0.141051	0.33		41.72
	DM2	0.886791	0.949342	0.715205	0.85		1.01			DM2	0.177595	0.343488	0.19135	0.24		36.6
	DM2	1.13813	1.58008	1.29235	1.34		0.96			DM2	0.286512	0.538991	0.198425	0.34		36.2
	DM2	0.943874	3.11882	1.34857	1.8		1.14			DM2	0.226356	0.417833	0.762752	0.47		44.32
	DM2	1.16205	0.716978	1.6358	1.17		1.02			DM2	0.165702	0.537126	0.288505	0.33		44.07
							1.03
										spliced						48.21
	spliced						1.01			post Thapsigargin treatment	Replicat 1	Replicat 2	Replicat 3			36.37
	native	Replicat 1	Replicat 2	Replicat 3			1.21			HC	4.87364	12.6582	6.53027	8.02		27.09
	HC	0.808508	1.1042	0.729149	0.88		0.86			HC	8.33973	10.8679	7.87425	9.03		43.9
	HC	1.30435	0.93174	0.734221	0.99		1.14			HC	9.22149	4.96456	13.197	9.13		37.15
	HC	1.77769	0.898132	0.96881	1.21		0.97			HC	4.69134	11.1708	14.7961	10.22		26.87
	HC	0.948246	1.20999	0.939058	1.03		1.07			HC	12.3377	8.38029	12.9255	11.21		29.78
	HC	0.90125	0.813943	1.34191	1.02		1.07			HC	9.67995	9.26634	13.4277	10.79		46.66
	HC	0.624165	1.46713	1.01346	1.03		0.58			HC	7.21834	8.38029	12.7475	9.45		25.38
	HC	0.920188	0.813943	1.50972	1.08		0.94
										DM2	10.5195	14.0451	16.7622	13.78
	DM2	1.01045	1.1042	0.820335	0.98					DM2	5.83608	11.8515	9.33172	9.01
	DM2	0.66588	1.37364	0.817497	0.95					DM2	7.11074	9.04216	11.1745	9.11
	DM2	1.48968	1.05702	1.00995	1.19					DM2	3.56771	15.2634	12.1859	10.34
	DM2	0.998845	1.67946	1.03475	1.24					DM2	17.6305	11.6452	6.99897	12.09
	DM2	1.25701	0.724471	0.604698	0.86					DM2	3.74509	8.39773	6.99897	6.38
	DM2	0.884745	1.06437	0.786918	0.91					DM2	8.1681	14.9804	7.34451	10.16
	DM2	1.61702	1.85961	0.832199	1.44					DM2	10.8528	20.21	34.5866	21.88
	DM2	1.17555	1.04826	0.888403	1.04					DM2	3.59253	13.1319	8.43663	8.39
	DM2	1.42734	0.809442	1.07549	1.1
sup Figure 3F
ATF6-N	without Ladder						with Ladder
Housekeeper for Blot above
Quantification ATF6-N after stimulation
	DMSO	50 nM - 30 min	50 nM - 2h	50 nM - 3h
DM2	0.06	0.18	0.25	0.34
sup Figure 3H
ATF6 knockdown - ATF6 mRNA expression
	co siRNA	Replicat 1	Replicat 2	Replicat 3	Mean		ATF6 siRNA	Replicat 1	Replicat 2	Replicat 3	Mean
	HC	0.974764	1.11632	0.87206	0.99		HC	0.184044	0.0742611	0.171051	0.14
	HC	0.834003	0.814366	0.836536	0.83		HC	0.250542	0.0969746	0.205541	0.18
	HC	1.25974	1.15569	1.29909	1.24		HC	0.32044	0.079591	0.352941	0.25
	HC	0.94156	0.805943	0.869043	0.87		HC	0.147432	0.0568676	0.165225	0.12
	HC	1.08909	1.1319	1.0479	1.09		HC	0.212145	0.0676273	0.213528	0.16
	HC	1.11584	1.12408	1.04427	1.09		HC	0.15638	0.0466736	0.169282	0.12
	HC	0.991803	1.08579	1.22901	1.1		HC	0.171125	0.0766139	0.262884	0.17
	HC	0.860427	0.854854	0.902814	0.87		HC	0.209225	0.0599021	0.380904	0.22
	DM2	1.01616	1.09335	1.1	1.07		DM2	0.102105	0.0709895	0.37566	0.18
	DM2	1.2381	1.41299	1.70232	1.45		DM2	0.207779	0.106487	0.35663	0.22
	DM2	0.808391	1.22582	0.902814	0.98		DM2	0.100004	0.0626627	0.323649	0.16
	DM2	0.964682	0.919391	1.14274	1.01		DM2	0.20563	0.0719805	0.402623	0.23
	DM2	1.27291	1.73357	1.48195	1.5		DM2	0.238676	0.151643	0.430027	0.27
	DM2	0.881557	0.935461	0.928195	0.92		DM2	0.19186	0.140511	0.40402	0.25
	DM2	0.954704	0.999134	1.0924	1.02		DM2	0.196571	0.0826839	0.329306	0.2
	DM2	0.954704	1.35543	1.13092	1.15		DM2	0.158014	0.0835481	0.357868	0.2
	DM2	1.08532	0.955117	1.06622	1.04		DM2	0.173514	0.0752977	0.384885	0.21
sup Figure 3I
chronic stress induction - BiP mRNA expression
		acute ER stress				chronic ER stress
	DMSO	25 nM	5 nM	1 nM	0.2 nM	5 nM	1 nM	0.2 nM
HC	1.08	8.28	5.09	1.33	1.01	8.87	1.41	1.22
HC	1.16	9.96	9.69	2.61	1.53	18.2	1.54	0.84
HC	0.93	15.09	13.39	1.73	0.88	8.79	0.75	1.5
HC	0.86	9.58	7.4	1.09	1.25	5.73	0.78	1.13
HC	0.772129	11.4991	9.18024	1.35001	0.822565	4.84482	0.518227	0.795287
HC	1.0806	11.0908	11.3969	2.5904	0.700097	6.60328	1.74885	0.999312
HC	2.12711	17.5014	19.0772	3.24965	1.086	6.70523	1.60244	1.65169
HC	0.704116	12.7647	7.78694	2.23481	0.971607	8.78631	0.833662	0.692388
HC	1	10.6331	5.9045	1.51982	0.952734	6.97235	0.896757	0.719396
sup Figure 3J
chronic stress induction - Ratio XBP1 spliced unspliced
		acute ER stress				chronic ER stress
	DMSO	25 nM	5 nM	1 nM	0.2 nM	5 nM	1 nM	0.2 nM
HC	0.54	27.97	2.49	0.82	0.54	2.83	1.46	0.86
HC	1.4	38.44	12.23	1.13	0.73	5.05	1	0.57
HC	1.65	36.8	18.13	0.55	1.5	1.98	0.94	0.92
HC	0.8	45.46	2.41	0.5	3.9	1.82	0.89	0.83
	0.699856	20.44	3.67	0.61	0.49	0.75	0.98
	1.1953	40.47	11.53	1.6		2.16	5.5	1.54
	1.23308	30.21	7.84	0.91	0.9	2.44		1.3
	1.33415	26.4	5.78	0.82	0.88	11.89	6.92	1.01
		50.76	3.63	0.94	1.34	2.48	3.39	1.81
sup Figure 3K
chronic stress induction - ATF6 mRNA expression
		acute ER stress				chronic ER stress
	DMSO	25 nM	5 nM	1 nM	0.2 nM	5 nM	1 nM	0.2 nM
HC	0.94	3.24	2.86	0.85	1.3	1.74	0.97	0.46
HC	1.25	7.97	3.96	2.69	2.52	2.49	1.04	0.77
HC	1.05	9.86	5.37	1.07	1.02	1.02	2.75	0.64
HC	0.81	2.22	1.89	1.78	1.15	1.39	0.53	0.44
HC	1.14	2.34	1.96	0.92	0.91	0.98	1.36	2.3
HC	0.87	1.8	1.88	1.13	0.99	1.12	0.34	0.88
HC	1.82	2.67	2.91	1.65	1.86	1.18	9.08	1.23
HC	0.78	1.22	1.65	1.32	0.75	1.73	1.08	0.77
HC	1	2.46	1.89	1.11	1	14.31	0.93	0.93

## Sheet: sup Figure 4
sup Figure 4A
	WT			cGAS-/- #1			cGAS-/- #2			STING-/- #1			STING-/- #2
	Replicat 1	Replicat 2	Replicat 3	Replicat 1	Replicat 2	Replicat 3	Replicat 1	Replicat 2	Replicat 3	Replicat 1	Replicat 2	Replicat 3	Replicat 1	Replicat 2	Replicat 3
DMSO	36.2898	56.1314	44.5318	45.8264	62.385	40.441	40.441	32.5121	54.0355	26.249	49.2994	49.2994	75.976	90.4642	37.266
TN	289.467	258.61	358.347	51.2826	68.0218	59.5872	43.1244	96.9287	59.5872	49.2994	105.642	69.007	43.1639	62.2318	58.9196
TPG	1433.84	1200.1	1859	108.783	132.915	102.837	79.4484	68.0218	62.385	83.1308	69.007	90.4642	86.7756	75.976	62.2318
dsDNA	16361.6	13941.8	11937.5	24.7927	19.7864	27.34	22.274	29.9137	22.274	18.7526	18.7526	16.4187	21.1717	23.6718	16.4187
3pRNA	20741	14007.7	14205.9	13288	9200.63	8299.86	14512.5	16833.8	16149.5	18233	16859.7	16690.2	21430.9	14369.1	13009
sup Figure 4B
	untreated										IMT1
	Replicat 1	Replicat 2	Replicat 3	Replicat 4	Replicat 5	Replicat 6	Replicat 7	Replicat 8	Replicat 9	Replicat 10	Replicat 1	Replicat 2	Replicat 3	Replicat 4	Replicat 5	Replicat 6	Replicat 7	Replicat 8	Replicat 9	Replicat 10
ND1	306.448	327.307	405.062	296.317	321.572	359.04	166.226	89.76	110.814	359.289	4.58207	39.5608	4.79656	29.446	4.15544	29.4052	0.61005	0.0777507	4.79989	1.45397
ND5	292.441	321.907	295.599	227.229	315.392	290.823	174.49	39.7808	145.815	316.706	3.6731	28.7104	3.09728	26.6488	3.43664	6.73184	0.888227	0.0747906	11.4955	0.90689
ND6	372.217	385.878	366.203	390.181	417.317	324.034	470.81	91.2024	103.609	505.301	4.3349	41.5852	3.72696	41.2408	5.04551	27.9931	3.6782	0.0595399	23.4904	3.59004
sup Figure 4C
	MT-ND1
	Replicat 1	Replicat 2	Replicat 3
untreated	1274.03	1296.51	1067.79
ρ0 #1	2.85987	3.55533	4.56926
ρ0 #2	5.54809	5.75926	5.86229
sup Figure 4D
	untreated THP1			etBr treated
	Replicat 1	Replicat 2	Replicat 3	Replicat 1	Replicat 2	Replicat 3
1% DMSO	32.1363	32.322	36.7327	32.056	25.6075	28.7288
5	946.379	821.957	758.689	89.6283	54.6049	65.5349
10	1394.82	1342.67	1079.78	104.605	89.6283	61.9672
20	876.131	930.134	540.44	84.6049	73.5974	40.9901
0,5	2865.05	3076.16	3332.41	54.6049	46.7452	57.199
1	2131.78	2395.78	2717.12	39.6283	54.6049	46.8585
2,5	3248.77	2130.07	3598.54	60.8418	68.3802	220.871
dsDNA	70531.4	72945.6	71683.4	72403.8	67381.1	82575
3pRNA	83839	89218.5	102054	81891.2	93076.7	95799.5
sup Figure 4E																		repitition for Sup4E
	BHQ		CPA				Thapsigargin				Tunicamycin
100µM	89.42	65.95	59.25	74.4		25µM	55.06	64.61		300µM	44.41	51.53
20µM	633.15	720.56	2741.5	3758.34		5µM	1669.76	1727.34		60µM	1127.67	1384.41
4µM	435.72	375.53	7526.11	10023.7		1µM	3195.19	4118.27		12µM	1499.2	1320.79
800nM	174.05	208.88	2031.02	1458.24		200nM	4207.99	4964.58		2 4µM	650.89	746.3
160nM	121.55	82.4	49.49	32.94		40nM	1886.65	2116.77		480nM	226.78	416.81
sup Figure 4F
	DM2-1	DM2-2	DM2-3	DM2-4	DM2-5	DM2-6	DM2-7	DM2-8	DM2-9
	0.17	0.1	0.11	0.21	0.25	0.3	0.15	0.18	0.15
sup Figure 4G
	HA-Tag						b-actin
sup Figure 4H
	WT		cGAS-/- #1		cGAS-/- #2		ATF6A/B-/- #1		ATF6A/B-/- #2
	Replicat 1	Replicat 2	Replicat 1	Replicat 2	Replicat 1	Replicat 2	Replicat 1	Replicat 2	Replicat 1	Replicat 2
100	5.69	4.17	1.6	1.78	1.66	1.94	1.64	1.93	1.83	2
31.62	4.85	6.26	1.17	1.37	1.23	1.61	1.38	1.47	1.24	1.86
10	2.62	2.29	1.13	1.22	1.59	1.48	1.22	1.32	1.89	1.67
3.16	1.29	1.47	0.87	0.93	0.97	1.02	0.96	1.04	1.16	1.13
1	1.75	0.96	0.83	0.92	0.92	0.93	0.89	1.01	1.01	0.93
0.32	1.27	1.66	0.95	1.03	1.05	1.07	1.02	1.21	1.26	1.16
controls
	WT		cGAS-/- #1		cGAS-/- #2		ATF6A/B-/- #1		ATF6A/B-/- #2
	Replicat 1	Replicat 2	Replicat 1	Replicat 2	Replicat 1	Replicat 2	Replicat 1	Replicat 2	Replicat 1	Replicat 2
HT-DNA	46.5827	47.4001	1.56432	2.8995	1.40124	4.31561	28.7284	44.7358	22.2173	27.1547
3pRNA	139.714	128.404	83.7708	107.633	179.353	144.473	139.713	144.893	115.849	131.723
sup Figure 4I
	ATF6N						Control vector
	Replicat 1	Replicat 2	Replicat 3	Replicat 4	Replicat 5	Replicat 6	Replicat 1	Replicat 2	Replicat 3	Replicat 4	Replicat 5	Replicat 6
Dox	3.98	3.97	1.26	2.19	1.53	1.77	0.96	0.66	0.34	0.52	0.73	1.09
Dox + H151	0.55	0.66	0.38	0.48	0.62	0.67	1.02	0.86	1.52	0.5	0.42	0.53

## Sheet: sup Figure 5
sup Figure 5A
cGAS knockdown - cGAS mRNA expression
	co siRNA	Replicat 1	Replicat 2	Replicat 3	Replicat 4	Replicat 5	Replicat 6	Replicat 7	Replicat 8	Replicat 9	Replicat 10	Mean		cGAS siRNA	Replicat 1	Replicat 2	Replicat 3	Replicat 4	Replicat 5	Replicat 6	Replicat 7	Replicat 8	Replicat 9	Replicat 10	Mean
	HC	0.991946	1.02101	1.13682								1.05		HC	0.218141	0.366021	0.219151								0.27
	HC	1.22547										1.23		HC	0.302149										0.3
	HC	0.82264	0.908568									0.87		HC	0.176573	0.205423									0.19
	HC	0.917004	1.15936	1.07425	1.16608	1.28937						1.12		HC	0.171348	0.244572	0.621288	0.295589	0.189027						0.3
	HC	1.66248	0.943874	0.97942	0.879649	1.15402						1.12		HC	0.450105	0.325712	0.280292	0.162668	0.316805						0.31
	HC	1.30134	0.981686	0.881684	1.07301	0.883723						1.02429		HC	0.194791	0.425825	0.345878	0.276752	0.181327						0.28
	HC	0.837987	0.878633	1.0558	0.807574	0.877619						0.891522		HC	0.208772	0.227405	0.389132	0.155143	0.235152						0.24
	DM2	0.839926	1.13288	0.200036	1.30888	1.17963	1.57462	0.784584	1.36762	2.43964		1.2		DM2	0.354371	0.139661	0.282894	0.412748	0.600124	0.570382	0.156583	0.324585	0.26456		0.35
	DM2	0.872564	0.768438	1.13158	1.61702	1.0558	1.11858	1.02811	1.07177	1.28491	0.980552	1.09		DM2	0.559936	0.274523	0.424352	0.358075	0.718636	0.555426	0.430773	0.332171	0.345478	0.293548	0.43
	DM2	0.691755	0.678302	1.05946	1.41748	1.02337	1.09556	1.03526	1.06191	1.26722		1.04		DM2	0.480742	0.237336	0.250578	0.291857	0.394565	0.280616	0.362236	0.155681	0.161731		0.29
	DM2	1.1434	0.895025	1.10445	1.39797	1.06069	0.698178	1.40607				1.1		DM2	0.326088	0.413225	0.33642	0.307431	0.428787	0.26334	0.199805	0.153538			0.3
	DM2	1.05214	0.819794	1.32256	1.06069	1.23971	1.19472	0.95705				1.09		DM2	0.548412	0.279968	0.495973	0.381565	0.317538	0.215636	0.192331				0.35
	DM2	1.18783	0.721965	0.65444	0.786399	1.09682	0.752623	0.676737	0.973779			0.86		DM2	0.527899	0.20166	0.386445	0.0765918	0.265172	0.163421	0.160614				0.25
sup Figure 5B
STING knockdown - STING mRNA expression
	co siRNA	Replicat 1	Replicat 2	Replicat 3	Replicat 4	Replicat 5	Replicat 6	Mean		STING siRNA	Replicat 1	Replicat 2	Replicat 3	Replicat 4	Replicat 5	Replicat 6	Mean
	HC	1.10957	1.51397	1.07054				1.23		HC	0.25349	0.579682	0.595979				0.48
	HC	1.52626	1.06683	1.15535				1.25		HC	0.568408	0.731198	0.698985				0.67
	HC	0.590496	0.619138	0.808508				0.67		HC	0.152301	0.248847	0.417062				0.27
	HC	1.61702	0.906471	2.50822				1.68		HC	0.938438	0.602208	1.38671				0.98
	HC	1.3692	1.1434	1.10701				1.21		HC	0.691755	0.556068	0.549681				0.6
	HC	0.451668	0.964821	0.360149				0.59		HC	0.313891	0.0939693	0.192331				0.2
	DM2	1.09809	0.981686	1.83825	1.01279	1.0558	1.79834	1.3		DM2	0.0577114	0.211442	0.179659	0.134282	0.233798	0.17515	0.17
	DM2	2.79917	1.74513	3.3597		1.12376	2.48228	2.3		DM2	0.388234	0.445449	0.723635		0.387786	0.467056	0.48
	DM2	0.215387	0.469219	0.621288		0.988514	0.947151	0.65		DM2	0.0309268	0.135685	0.153184		0.228986	0.117576	0.13
	DM2	0.445964	0.427304	0.701412	1.06683	0.743979	0.85362	0.71		DM2	0.0481941	0.104627	0.0898295	0.188591	0.0515935	0.209739	0.12
	DM2	1.17283	0.860551	1.15136	1.04126	1.54578	2.29209	1.34		DM2	0.151774	0.461158	0.304251	0.358075	0.201428	0.658231	0.36
	DM2	1.18509	1.29984	1.76949	2.50244	0.522439	1.86176	1.52		DM2	0.0460709	0.331788	0.220421	0.204948	0.0732176	0.310285	0.2
	DM2				1.79419	0.842842	2.49955	1.71		DM2				0.381124	0.286843	1.64338	0.77
sup Figure 5D
OCR measurement Seahorse
	minutes	HC_1	HC_2	HC_3	HC_4	HC_5	HC_6	HC_7	HC_8	DM2_1	DM2_2	DM2_3	DM2_4	DM2_5	DM2_6	DM2_7	DM2_8	DM2_9
	1.4	93.9	100	108.2	83.2	130.9	103.3	102.6	84.3	103.1	163.8	92.2	138	166.1	83.3	108.1	89.2	85.7
	8	93.5	98.2	106.4	80.2	125.2	98.6	99.4	82.3	101.7	160.6	89.6	131.4	161.4	81.5	105.9	85.6	83.9
	14.5	94.2	99	107.1	79.2	122.9	97.3	99.2	82.2	102.8	161.5	89.1	128.9	160.1	81.8	105.3	85.5	83.9
	21.1	48.9	47.3	56.7	48.1	63.9	48.6	45.5	42.7	54.4	86.8	47.8	77.4	77.9	43.7	54.4	45.4	42.5
	27.6	48.8	45.4	55.7	46.7	62.4	46.6	44.4	41.3	53.4	79.4	46.6	74.7	75.4	42.7	53.8	44.4	40.9
	34.2	48.8	44.9	56.1	46.2	62.3	45.7	44.3	41.3	53.1	81.2	46.1	74.5	75.2	42.2	53	44	40.8
	40.3	275.2	276.8	236	211.4	305.3	363	242.8	223.5	377.7	560.1	298.1	295.4	558.5	228.6	337.8	379	257.7
	45.7	247.5	240	230.7	175.8	239.5	302.8	202.3	208.1	355.4	520.6	258.7	240.5	442.6	189	236.1	321.5	231.3
	51	239.8	226.4	223.6	164.4	209.3	268.1	189.6	200.8	339.2	499.8	242.8	219.6	403.6	180.3	216.5	294.5	223.9
	56.9	42.7	40.8	47.3	45.4	54.4	43.4	38.5	34.9	49	64.4	42.3	59.3	63.4	38.8	47.1	38.3	33
	63.5	40.7	38.3	47.1	42.3	55.3	43.5	37.9	35.9	47.8	66.8	41.3	59.8	64.9	37.8	49.7	40.5	34.5
	70	40.1	38.1	47	41.8	54	43.4	37.6	35.8	47.3	67.4	41.3	60.7	65.3	38	49.8	41.3	34.8
sup Figure 5E
Seahorse
	HC basal	DM2 basal	HC Proton leak	DM2 Proton leak	HC maximal Respiration	DM2 maximal Respiration	HC Spare Respiration Capacity	DM2 Spare Respiration Capacity	HC No-Mito O2 consumption	DM2 No-Mito O2 consumption	HC ATP production	DM2 ATP production
	54.1	55.5	8.7	5.8	235.1	330.4	181	274.9	40.1	47.3	45.5	49.7
	60.9	97	6.8	15	238.7	495.7	177.8	398.7	38.1	64.4	54.1	82
	60	47.9	8.6	4.9	189	256.9	129	209	47	41.3	51.4	43
	37.5	69.6	4.5	15.2	169.6	236.1	132.2	166.5	41.8	59.3	33	54.4
	69	96.7	8.3	11.8	251.4	495.1	182.4	398.4	54	63.4	60.7	85
	53.9	44.1	2.3	4.5	319.6	190.8	265.8	146.8	43.4	37.8	51.6	39.6
	61.6	58.2	6.6	6	205.2	290.7	143.6	232.5	37.6	47.1	54.9	52.2
	47.2	47.2	6.4	5.7	188.5	340.7	141.3	293.5	34.9	38.3	40.8	41.5
		50.9		7.8		224.6		173.7		33		43.2
sup Figure 5F
TMRM measurement
		Replicat 1	Replicat 2	Replicat 3	Mean
	HC	81475	45090	47099	57888
	HC	55958	44333	50653	50314.7
	HC	95535	44548	65237	68440
	HC	82276	56643	53045	63988
	HC	68165	52151	53174	57830
	HC	69678	54218	57058	60318
	HC	67833	58748	61381	62654
	HC	68833	51521	56095	58816.3
	DM2	86193	53045	78925	72721
	DM2	100831	74976	63977	79928
	DM2	73704	64133	61680	66505.7
	DM2	74976	53174	70534	66228
	DM2	59904	52151	52151	54735.3
	DM2	60196	46307	49200	51901
	DM2	57616	55687	56505	56602.7
	DM2	87898	66522	67174	73864.7
	DM2	41132	56231	49319	48894
sup Figure 5G
	CytB	Replicat 1	Replicat 2	Mean		CytB + 20µMddC	Replicat 1	Replicat 2	Mean		COXI	Replicat 1	Replicat 2	Mean		COXI + 20µM ddC	Replicat 1	Replicat 2	Mean		ND6			ND6 + 20µMddC
	HC	1.01152	1.20541	1.11		HC	0.0352813	0.0647879	0.05		HC	1.04769	1.12091	1.08		HC	0.0353734	0.0600353	0.05		HC	1.1756		HC	0.23
	HC	0.631622	0.588182	0.61		HC	0.0350482	0.0249111	0.03		HC	0.61233	0.594925	0.6		HC	0.0339054	0.0225997	0.03		HC	0.595563		HC	0.14
	HC	1.26912	1.22608	1.25		HC	0.0339837	0.0348738	0.03		HC	1.23481	1.07713	1.16		HC	0.0403633	0.0440122	0.04		HC	1.10762		HC	0.18
	HC	1.29117	1.33858	1.31		HC	0.0866508	0.0478789	0.07		HC	1.32487	1.39532	1.36		HC	0.077497	0.0493615	0.06		HC	1.24183		HC	0.2
	HC	0.92515		0.93		HC	0.0408462	0.0359487	0.04		HC	0.978092	1.15889	1.07		HC	0.0306717	0.0292766	0.03		HC	1.15502		HC	0.17
	HC	1.27334	1.18869	1.23		HC	0.0608538		0.06		HC	1.32822		1.33		HC	0.0399013		0.04		HC			HC
	HC	0.930408	0.903317	0.92		HC	0.0443792	0.0261792	0.04		HC	0.853041	0.885492	0.87		HC	0.0410185	0.0310619	0.04		HC	0.910212		HC	0.18
	HC	0.871472	0.800349	0.84		HC	0.0328354	0.0311767	0.03		HC	0.859786	0.972294	0.92		HC	0.0226112	0.0235601	0.02		HC	0.987705		HC	0.2
	DM2	1.11157	0.607735	0.86		DM2	0.135003	0.0678088			DM2	1.20989	0.677787			DM2	0.105476	0.0789726	0.09		DM2	0.756051		DM2	0.21
	DM2	1.85586	0.690089	1.27		DM2	0.226774	0.102579	0.1		DM2	2.13474	0.810393	0.94		DM2	0.167324	0.0672989	0.12		DM2	0.902691		DM2	0.21
	DM2	0.866734	0.520865	0.69		DM2	0.0846886	0.0843319	0.16		DM2	0.810933	0.615893	1.47		DM2	0.0746531	0.0697394	0.07		DM2	0.731474		DM2	0.21
	DM2	1.75048	1.06461	1.41		DM2	0.0748006	0.0983883	0.08		DM2	1.6779	1.19992	0.71		DM2	0.0593852	0.0683272	0.06		DM2	1.28807		DM2	0.24
	DM2	1.23852	0.718873	0.98		DM2	0.124813	0.110357	0.09		DM2	1.31153	0.830453	1.44		DM2	0.0987221	0.0824541	0.09		DM2	0.903357		DM2	0.22
	DM2	1.14928	1.07677	1.11		DM2	0.0471053	0.0590162	0.12		DM2	1.08564	1.00947	1.07		DM2	0.0348613	0.0493114	0.04		DM2	1.04001		DM2	0.2
	DM2	0.890917	2.0168	1.45		DM2	0.12615	0.106231	0.05		DM2	0.902355	1.89174	1.05		DM2	0.0953863	0.0777511	0.09		DM2	1.89203		DM2	0.26
	DM2	1.2515	1.20376	1.23		DM2	0.2876	0.0945317	0.12		DM2	1.22444	1.0411	1.4		DM2	0.196018	0.0833184	0.14		DM2	1.04731		DM2	0.24
	DM2	1.2444	1.21924	1.23		DM2	0.0652204	0.0393428	0.19		DM2	1.27569	1.16229	1.13		DM2	0.0688643	0.0450509	0.06		DM2	1.11093		DM2	0.2
									0.05					1.22
